# Supplementary material for: Promoting distributed photovoltaic adoption: An evolutionary game model approach for stakeholder coordination
Source: PLoS One. 2024 Jun 21;19(6):e0302241. doi: 10.1371/journal.pone.0302241 (PMC11192349; doi:10.1371/journal.pone.0302241)
Supplement: S1 File — (ZIP) [file pone.0302241.s001.zip]

Archive with 10 entries (10 files):
- data0103/Figure3Data.xlsx
- data0103/Figure4Data.xlsx
- data0103/Figure5Data.xlsx
- data0103/Figure6Data.xlsx
- data0103/Figure7(a)Data.xlsx
- data0103/Figure7(b)Data.xlsx
- data0103/Figure7(c)Data.xlsx
- data0103/Figure8(a)Data.xlsx
- data0103/Figure8(b)Data.xlsx
- data0103/Figure8(c)Data.xlsx
