# Supplementary material for: Promoting distributed photovoltaic adoption: An evolutionary game model approach for stakeholder coordination
Source: PLoS One. 2024 Jun 21;19(6):e0302241. doi: 10.1371/journal.pone.0302241 (PMC11192349; doi:10.1371/journal.pone.0302241)
Supplement: S1 File — (ZIP) [file pone.0302241.s001.zip › data0103/Figure3Data.xlsx]

## Sheet: Sheet1
	government probability	company probability	The owner provides the venue	government profits	Company investment profit	The company does not invest profits	Owner provides site profit	Owner does not provide venue profit
0	0.489256	0.594434	0.718555	-28092.4	28698.7	403923	-64391.6	0
1	0.493818	0.602238	0.683202	366388	218175	78172.5	145679	0
2	0.502285	0.583373	0.709375	346643	167418	129220	193422	0
3	0.482033	0.592107	0.721385	346272	174212	124549	187488	0
4	0.491472	0.592173	0.720331	363802	224519	70617.9	136537	0
5	0.490957	0.601856	0.707863	8382.79	45086.8	402437	-98494.8	0
6	0.489501	0.602044	0.679719	-38976.8	-29097.9	404857	-18521.3	0
7	0.500472	0.616221	0.689183	-21915.1	-121045	401008	25753.7	0
8	0.50594	0.586018	0.690208	-27963.3	87877.4	401513	-101454	0
9	0.482901	0.613943	0.704036	48378.7	-60.5739	404907	-100449	0
10	0.50448	0.616203	0.690119	-29853.8	-60048.8	400686	-4887.81	0
11	0.519274	0.60162	0.710942	341652	167790	132554	192952	0
12	0.484243	0.586208	0.689864	370497	221136	75592.6	146219	0
13	0.498555	0.60472	0.701969	-49913.4	19695	401737	-41643.8	0
14	0.500945	0.586306	0.712615	345315	215671	72983.7	129154	0
15	0.477437	0.589166	0.695143	-10955.7	-62202.5	403186	-19817.6	0
16	0.49038	0.592481	0.705397	273881	60716.3	237152	272307	0
17	0.515498	0.61714	0.708615	-6732.54	137318	400538	-144292	0
18	0.504823	0.592844	0.714864	292972	72140.5	227286	276227	0
19	0.500119	0.58769	0.686483	286520	49704.8	255292	303822	0
20	0.493106	0.580281	0.698647	-22264.8	124302	400586	-125215	0
21	0.495507	0.594838	0.681284	415602	349440	-63627.4	12448.4	0
22	0.862996	0.347105	0.693055	450202	404550	-120208	-28761.5	0
23	0.857197	0.366666	0.766385	417533	351269	-65502.2	11912.1	0
24	0.842557	0.37165	0.734652	399139	267803	25809.6	103858	0
25	0.857255	0.375752	0.759509	413221	266146	33469.4	122041	0
26	0.856826	0.36847	0.772516	403599	197462	114667	205875	0
27	0.87574	0.393258	0.763304	422930	313606	-22151.1	65576.7	0
28	0.892779	0.424933	0.823357	427255	322376	-32007.7	53789.2	0
29	0.873654	0.442808	0.78961	412676	122237	207083	319567	0
30	0.881774	0.470789	0.804123	405848	180974	131647	230569	0
31	0.879737	0.496455	0.829797	421789	199514	116816	216358	0
32	0.867659	0.506873	0.787963	447437	281864	24970.4	130957	0
33	0.874467	0.504729	0.81901	56421.2	-18565.3	400476	648.018	0
34	0.878884	0.51066	0.811381	420200	169615	154800	261026	0
35	0.861462	0.523162	0.808804	413596	121478	209316	319347	0
36	0.87599	0.558319	0.824819	416927	206336	107406	205192	0
37	0.868524	0.535253	0.817111	401668	216677	86487.4	173562	0
38	0.858097	0.56587	0.798324	411070	98124.1	231040	344607	0
39	0.891245	0.573558	0.825498	432993	238555	68016.6	171134	0
40	0.884122	0.60357	0.812745	438098	191314	126915	244059	0
41	0.875412	0.641174	0.839471	449770	237193	75816.4	188955	0
42	0.863518	0.614704	0.849079	418695	121578	208287	323181	0
43	0.858415	0.633652	0.79637	433512	184629	139603	252976	0
44	0.84326	0.613292	0.842765	113767	-12325	401088	-29829.9	0
45	0.830841	0.591352	0.853114	408187	157234	164281	265089	0
46	0.855696	0.591563	0.877294	460653	132495	206642	344701	0
47	0.830516	0.618923	0.846561	432455	128760	205442	322275	0
48	0.829261	0.619285	0.840951	464941	279727	31681.3	144645	0
49	0.824319	0.630361	0.85949	496614	105084	252040	415130	0
50	0.837832	0.6278	0.883676	434734	214851	101063	203618	0
51	0.830658	0.589268	0.86058	172778	109969	404107	-113799	0
52	0.823424	0.569332	0.880342	111637	-14940	400997	15384.4	0
53	0.842017	0.579751	0.835675	452260	274378	32440.5	139288	0
54	0.835059	0.570554	0.862387	491501	188924	149780	296392	0
55	0.818671	0.604394	0.883708	478003	100261	254507	405892	0
56	0.844917	0.576405	0.864104	456290	206216	121208	243023	0
57	0.830576	0.604322	0.851142	415002	170163	150202	253120	0
58	0.811047	0.570373	0.870276	412383	173147	147393	245371	0
59	0.8204	0.593361	0.874388	471831	182338	155965	291722	0
60	0.812864	0.569031	0.866619	460962	235603	84403.8	206670	0
61	0.845596	0.601404	0.864238	440002	202809	117499	227274	0
62	0.835504	0.580483	0.858002	125375	128774	404851	-108874	0
63	0.825617	0.57292	0.849312	425205	105170	233588	350378	0
64	0.839105	0.567711	0.85962	423791	273499	27571	117251	0
65	0.830211	0.599082	0.817263	421396	166326	154786	262078	0
66	0.829709	0.573695	0.863743	439009	243134	68037.6	176195	0
67	0.849687	0.588578	0.838377	444846	192767	131886	248170	0
68	0.835269	0.5671	0.839837	442283	207725	109083	220968	0
69	0.807782	0.587126	0.864128	209753	239436	402799	-214296	0
70	0.794967	0.569289	0.890791	110981	-7103.74	403101	5467.99	0
71	0.806659	0.523188	0.862262	459874	323751	-20660.4	85428.7	0
72	0.828655	0.54917	0.873429	457065	276729	29726.9	138925	0
73	0.795225	0.580143	0.843453	51439.9	-100799	400449	99046.5	0
74	0.834816	0.55036	0.871817	434727	217788	97300.1	201619	0
75	0.829516	0.584279	0.880267	426688	128711	205083	318132	0
76	0.832844	0.547642	0.864052	59131.7	-33600.5	401633	54592.7	0
77	0.822864	0.543664	0.862034	473148	116942	232400	378844	0
78	0.822297	0.541113	0.882871	459384	240777	77757.2	191796	0
79	0.843297	0.532741	0.870813	484420	280287	40048.7	165970	0
80	0.850965	0.536094	0.866387	443204	237934	72120.6	181430	0
81	0.860962	0.545407	0.851108	451812	165443	166292	291000	0
82	0.823868	0.5501	0.830574	472448	180947	152115	287539	0
83	0.829124	0.585521	0.873407	466616	196732	134393	263025	0
84	0.851615	0.583812	0.860542	438768	241793	68184.7	173978	0
85	0.83511	0.567574	0.862316	479563	247191	72411.9	203967	0
86	0.865385	0.567108	0.866919	442996	92459.7	251812	383114	0
87	0.859039	0.599151	0.826289	125333	152572	404361	-135847	0
88	0.864985	0.535926	0.805814	432723	192826	127520	236236	0
89	0.830612	0.558246	0.835109	409795	230560	73788.5	163563	0
90	0.863412	0.564168	0.841988	458263	127906	209292	348812	0
91	0.864232	0.592681	0.859009	454561	126385	213729	348824	0
92	0.868994	0.612468	0.845485	436571	243175	65343.4	169517	0
93	0.879862	0.589564	0.855373	64102.5	-38396.7	401027	48210.8	0
94	0.875886	0.583463	0.864902	458640	272272	42743.4	152666	0
95	0.860758	0.607337	0.86631	464854	98859.8	247551	393884	0
96	0.864558	0.616403	0.837312	149468	45370.2	402675	-67253.9	0
97	0.828601	0.59369	0.853431	457315	143487	192273	327810	0
98	0.823502	0.578823	0.838	455957	97596.6	246636	389586	0
99	0.858457	0.603897	0.879679	180053	162487	404540	-166064	0
100	0.830758	0.553842	0.863226	458904	150649	183536	317415	0
101	0.819574	0.575789	0.872646	457196	222162	98016.8	218965	0
102	0.847603	0.57471	0.856388	258293	297713	404450	-294810	0
103	0.824947	0.542837	0.864174	294344	355199	400287	-349724	0
104	0.79379	0.485168	0.884956	157307	89165.9	401668	-89173.1	0
105	0.798446	0.4595	0.869838	468875	119909	222709	369948	0
106	0.800329	0.466456	0.879315	461543	279443	30918.8	143618	0
107	0.806334	0.489448	0.846528	455251	254375	61346.6	172441	0
108	0.813584	0.479274	0.843416	459790	331188	-32011.1	71035.9	0
109	0.7784	0.512829	0.840832	444987	240998	70825.4	181357	0
110	0.782265	0.512647	0.827584	191379	218867	404292	-206798	0
111	0.77171	0.472046	0.848725	456789	218475	107691	227302	0
112	0.790469	0.490123	0.851685	439902	252371	54352.5	159075	0
113	0.792098	0.480347	0.871046	477361	240847	83241	212532	0
114	0.773847	0.504294	0.846918	188667	131754	404743	-159721	0
115	0.770358	0.492783	0.849756	160517	222374	400553	-199806	0
116	0.79027	0.46847	0.856399	436338	139886	189931	311930	0
117	0.770876	0.462275	0.856942	450879	323375	-21943.2	76762.1	0
118	0.781637	0.457749	0.845828	435759	215024	98827.6	206995	0
119	0.7968	0.484263	0.812389	428251	189666	129288	234714	0
120	0.78865	0.501451	0.853065	199307	211859	403267	-222510	0
121	0.749245	0.471184	0.837953	440390	273342	32737.1	134717	0
122	0.75498	0.457765	0.831016	428321	251649	54812.9	153165	0
123	0.78941	0.483351	0.808074	456448	318399	-17330.8	87828.6	0
124	0.776364	0.53224	0.829351	104777	86745	402030	-97514.6	0
125	0.806526	0.537677	0.819404	443782	169318	158069	281300	0
126	0.797723	0.539801	0.807443	182417	143354	402913	-171308	0
127	0.793714	0.488396	0.817382	447252	213376	103862	220233	0
128	0.812423	0.48303	0.863762	450865	236856	77600.5	192101	0
129	0.797552	0.517001	0.83163	418832	224504	83420.3	176918	0
130	0.802051	0.507314	0.845582	448475	316900	-18068.4	77453.9	0
131	0.808012	0.544271	0.879325	444867	291578	6608.57	106871	0
132	0.806468	0.539506	0.852063	451839	239485	76990.6	191216	0
133	0.806112	0.548502	0.857893	412612	273813	27959.5	107212	0
134	0.819357	0.545542	0.868013	436334	284052	18934.6	113237	0
135	0.803906	0.5748	0.843018	461190	190108	138330	266870	0
136	0.804039	0.569616	0.873929	436404	286486	13865.1	109810	0
137	0.793194	0.579069	0.840215	128709	-20747.3	403567	-16120.6	0
138	0.809856	0.56152	0.868	141764	147219	401491	-120973	0
139	0.810922	0.546931	0.843446	431153	147121	182230	299629	0
140	0.819291	0.543	0.83287	472140	223575	103251	231020	0
141	0.807595	0.541609	0.807139	475322	266267	47191.8	175031	0
142	0.821663	0.55036	0.818788	461808	130885	209009	348324	0
143	0.838025	0.545119	0.825478	430768	129319	204992	324865	0
144	0.811858	0.551283	0.84448	435776	279237	23624.1	120556	0
145	0.805246	0.599528	0.82149	150536	168570	400704	-171415	0
146	0.826067	0.539975	0.82835	449481	8592.59	350779	503346	0
147	0.842969	0.58754	0.864695	454385	278733	29853.9	136778	0
148	0.838034	0.586445	0.844758	430700	130119	201969	324225	0
149	0.808274	0.571331	0.849019	458874	320619	-21763.5	83707.3	0
150	0.826791	0.581758	0.835588	429437	126620	203070	323355	0
151	0.842865	0.583408	0.832603	441827	323442	-27760.4	63826.5	0
152	0.843262	0.580164	0.859898	476780	58030.1	301539	462274	0
153	0.831323	0.596541	0.866179	508991	170892	175611	336938	0
154	0.82252	0.560979	0.878406	477904	171741	164209	306683	0
155	0.845064	0.586014	0.88792	321163	346861	403053	-363630	0
156	0.789575	0.558821	0.874321	463386	287368	20071.8	131680	0
157	0.781348	0.544312	0.876129	468419	182938	148196	279160	0
158	0.7938	0.578206	0.902867	512390	66540.8	300164	483643	0
159	0.748239	0.618559	0.877151	489073	150448	198444	347599	0
160	0.745569	0.613338	0.886466	476584	201297	130994	264242	0
161	0.758792	0.60076	0.899642	136807	50046.5	401603	-20722	0
162	0.781418	0.58802	0.904589	507440	107844	250633	422568	0
163	0.780161	0.580811	0.88763	473660	325354	-17097.4	91950.5	0
164	0.79894	0.582563	0.888091	493744	201879	133978	277045	0
165	0.784669	0.605652	0.8945	536985	199018	148281	320609	0
166	0.78312	0.603147	0.893155	9217.84	-93721.7	404158	167393	0
167	0.852892	0.581549	0.894248	485915	120367	229117	382173	0
168	0.841852	0.608294	0.88814	136397	95962.1	401755	-47823.3	0
169	0.833398	0.590528	0.906218	448355	320173	-20717.1	72890.4	0
170	0.853604	0.586731	0.911409	449361	168024	162831	283127	0
171	0.817811	0.596776	0.871026	513523	149397	205926	372410	0
172	0.840139	0.586523	0.877878	464989	199758	126184	252616	0
173	0.849514	0.600844	0.864649	446404	280124	25883.5	128130	0
174	0.84358	0.590197	0.875063	166149	162276	403552	-127050	0
175	0.825492	0.569291	0.881863	496682	63976.5	302491	475451	0
176	0.866156	0.58407	0.899877	505573	70636.3	295732	473005	0
177	0.875803	0.581106	0.89747	491146	185434	150370	295357	0
178	0.861936	0.574722	0.890194	455368	257122	53643.7	165145	0
179	0.850637	0.609009	0.89166	489599	176328	163274	313575	0
180	0.857552	0.578915	0.891833	468409	288824	22525.3	136895	0
181	0.854489	0.567903	0.880315	478554	161742	177217	319147	0
182	0.889728	0.619197	0.864093	475058	214876	115385	245632	0
183	0.883305	0.597689	0.858259	135824	-2246.66	401705	-15113.3	0
184	0.881261	0.600325	0.877965	473957	11405.8	354312	524339	0
185	0.85618	0.568707	0.878444	474170	222223	104711	234797	0
186	0.881527	0.595982	0.867335	475957	261497	59811.5	181604	0
187	0.835094	0.604406	0.876598	442179	191141	132895	246924	0
188	0.823795	0.614269	0.841375	447326	322574	-23596.8	70096.2	0
189	0.842149	0.610959	0.857263	460903	196074	131756	258491	0
190	0.846497	0.624118	0.881598	487465	105834	250724	409933	0
191	0.814412	0.633036	0.874529	468384	335441	-32233.1	73826.9	0
192	0.850912	0.606059	0.904466	517560	144663	207504	375531	0
193	0.82966	0.609513	0.941815	523260	132589	227362	399404	0
194	0.833419	0.639211	0.898705	206140	166617	402949	-133507	0
195	0.831698	0.630187	0.926415	199264	140949	401874	-122703	0
196	0.83179	0.604528	0.880766	447104	273849	34266.4	138711	0
197	0.796158	0.598596	0.914334	488275	208668	124281	263680	0
198	0.824266	0.585389	0.896389	506799	148754	205552	368105	0
199	0.799242	0.594891	0.898747	484675	245423	79163.1	210499	0
200	0.812766	0.619293	0.856269	483427	212680	120587	259536	0
201	0.810623	0.61348	0.889121	469788	286747	23772.2	139461	0
202	0.814587	0.593558	0.879489	476166	144096	199711	343576	0
203	0.816705	0.590308	0.889497	218954	176824	403397	-188628	0
204	0.804261	0.608135	0.849314	486603	180385	156389	304052	0
205	0.811283	0.591676	0.853167	470744	288546	24358.9	141074	0
206	0.807895	0.590464	0.871958	445182	121713	215059	344431	0
207	0.803331	0.590809	0.896865	475109	122483	225290	374559	0
208	0.817869	0.612183	0.854497	453287	175612	157798	281250	0
209	0.793535	0.596131	0.833091	450955	87508.7	256794	396864	0
210	0.805456	0.581335	0.881931	462841	130398	211096	351642	0
211	0.812878	0.580166	0.892226	449118	278661	26480.9	131738	0
212	0.807953	0.594885	0.89353	498321	142517	207917	369020	0
213	0.785943	0.585251	0.858195	446659	177948	151856	272402	0
214	0.791794	0.586699	0.874284	264646	229311	401033	-244963	0
215	0.759179	0.605927	0.869234	92318.1	-25510.6	403264	32887	0
216	0.781766	0.587431	0.875005	466608	134731	205923	347249	0
217	0.804384	0.599616	0.845617	444015	176239	149837	271252	0
218	0.791806	0.584877	0.87225	179180	163304	404007	-155378	0
219	0.789667	0.564142	0.877519	438409	237570	74542.2	180894	0
220	0.790819	0.55969	0.856931	464991	146273	196119	333484	0
221	0.798911	0.569719	0.868735	481394	193149	139948	277321	0
222	0.810587	0.546162	0.840405	441743	311100	-10171	80602.4	0
223	0.820535	0.575543	0.870831	446639	248190	64609.3	170583	0
224	0.787594	0.590413	0.884759	459764	192218	137011	261574	0
225	0.808863	0.581913	0.876597	479267	126396	218472	370921	0
226	0.805518	0.59421	0.868587	466187	170585	160777	294979	0
227	0.818674	0.579013	0.877569	466646	240298	78020.6	201726	0
228	0.80936	0.606557	0.868081	144023	13651.8	404487	-31186.3	0
229	0.819059	0.547103	0.862994	461540	231934	91735.7	209098	0
230	0.829392	0.574024	0.865434	460148	199823	127998	248971	0
231	0.815739	0.578809	0.877099	466542	196789	132110	260718	0
232	0.81819	0.558572	0.843621	482282	167123	173610	320277	0
233	0.826515	0.576183	0.872521	475330	151607	187066	331041	0
234	0.805922	0.584027	0.862397	438198	276324	27022.5	123521	0
235	0.812372	0.58426	0.845898	434212	80183.5	259088	391207	0
236	0.798209	0.630308	0.826715	455355	16143.8	349415	503279	0
237	0.804853	0.613084	0.854513	447289	265290	44316.4	147533	0
238	0.813062	0.635961	0.82204	441725	169566	159667	279864	0
239	0.834739	0.652804	0.842473	229317	348658	401166	-331484	0
240	0.785115	0.593924	0.852571	442313	131597	204473	331373	0
241	0.812665	0.60994	0.815167	436528	225026	91280.2	198941	0
242	0.794362	0.613957	0.853384	186224	226180	400966	-210188	0
243	0.778986	0.569101	0.845557	422591	262477	40723.9	131296	0
244	0.788527	0.576651	0.822137	434823	212837	102044	208444	0
245	0.808521	0.576615	0.848371	441732	145800	186539	308261	0
246	0.791418	0.5752	0.83436	429125	187068	134653	244193	0
247	0.794523	0.555305	0.842472	433896	273359	30725.8	126507	0
248	0.80477	0.586399	0.852581	463200	124136	218363	357620	0
249	0.770311	0.604066	0.837201	437080	184658	135257	250586	0
250	0.776928	0.602555	0.840621	462465	171256	160540	291461	0
251	0.769171	0.582035	0.843288	468256	232541	86246.8	213064	0
252	0.788025	0.605787	0.849032	167667	96344.5	401521	-114765	0
253	0.78846	0.580887	0.827392	233461	212616	404065	-235791	0
254	0.753782	0.532264	0.839219	462995	197455	128890	256397	0
255	0.748294	0.546336	0.823839	459472	264100	48839.5	163697	0
256	0.780314	0.530111	0.835116	442156	273019	30445.9	133139	0
257	0.791696	0.554731	0.837448	433101	80994	263820	392521	0
258	0.765937	0.544347	0.86779	459877	232817	84691.6	204085	0
259	0.758762	0.559753	0.874658	463507	325301	-20894	83212.9	0
260	0.767096	0.592787	0.871883	465143	141416	199757	338973	0
261	0.779545	0.592644	0.841247	461870	177191	154740	286276	0
262	0.766109	0.56011	0.862927	486909	100411	252838	413721	0
263	0.766132	0.586199	0.877045	473937	195759	135751	268408	0
264	0.772617	0.600464	0.827801	445264	154179	178453	302513	0
265	0.767816	0.614515	0.854091	476244	156634	184312	326042	0
266	0.800582	0.60788	0.865894	462546	263076	49628.8	168108	0
267	0.802879	0.618218	0.839415	432225	184406	138464	249254	0
268	0.769166	0.62511	0.873147	477753	243034	81046.3	209664	0
269	0.792604	0.611204	0.85897	418863	90831	249143	365510	0
270	0.77793	0.613078	0.870639	454197	86591	261345	405080	0
271	0.761678	0.605081	0.875239	457810	140075	197556	331260	0
272	0.784016	0.619408	0.847461	448497	271118	35948.8	139673	0
273	0.74448	0.62388	0.88534	457349	137395	198251	332330	0
274	0.741016	0.681806	0.878139	195899	74261	401614	-97414.8	0
275	0.809706	0.621503	0.887476	493484	162427	178778	331323	0
276	0.804197	0.63832	0.889367	483960	229079	96308.5	231132	0
277	0.792783	0.655649	0.893105	443943	249781	63819.4	166399	0
278	0.782012	0.649799	0.869732	468901	140579	201174	342856	0
279	0.788413	0.635288	0.895641	469700	241070	78269.1	204475	0
280	0.804286	0.6295	0.874327	452291	152895	177588	304819	0
281	0.801102	0.629974	0.899125	498872	24482.8	349383	529432	0
282	0.776297	0.634322	0.870703	507060	152721	196471	359106	0
283	0.800497	0.638826	0.861775	464162	140502	197768	334389	0
284	0.784201	0.648284	0.859236	456457	235263	83295.7	202979	0
285	0.808905	0.656037	0.865035	475370	191305	138457	275168	0
286	0.77025	0.648523	0.867692	452913	243411	74026	185455	0
287	0.811256	0.622823	0.88796	485409	211244	121183	258293	0
288	0.792746	0.661954	0.896114	303974	224917	400608	-261132	0
289	0.746064	0.615698	0.884672	457530	369398	-77236.2	15179.9	0
290	0.746857	0.616779	0.875829	177581	55690.9	404626	-67807.5	0
291	0.782704	0.565427	0.849025	207081	117082	404429	-140108	0
292	0.765523	0.582312	0.853729	458577	275203	33865.7	144101	0
293	0.768894	0.557308	0.842012	104745	24928.3	401009	-18218.4	0
294	0.795577	0.531561	0.855539	119471	126880	403512	-98895.2	0
295	0.796451	0.548886	0.842647	461973	235574	87433.7	207510	0
296	0.802336	0.553091	0.835577	451629	366341	-78775.4	14324.5	0
297	0.783675	0.537919	0.855769	462555	140674	196821	332999	0
298	0.803787	0.547489	0.886714	445792	291825	10711	110374	0
299	0.788339	0.536493	0.874813	446766	326595	-31535.7	62671.9	0
