# Supplementary material for: Promoting distributed photovoltaic adoption: An evolutionary game model approach for stakeholder coordination
Source: PLoS One. 2024 Jun 21;19(6):e0302241. doi: 10.1371/journal.pone.0302241 (PMC11192349; doi:10.1371/journal.pone.0302241)
Supplement: S1 File — (ZIP) [file pone.0302241.s001.zip › data0103/Figure4Data.xlsx]

## Sheet: Sheet1
	government probability	company probability	The owner provides the venue	government profits	Company investment profit	The company does not invest profits	Owner provides site profit	Owner does not provide venue profit
0	0.86699	0.530563	317.24	428715	87202.2	55394.8	229719	0
1	0.828217	0.481984	339.68	410723	101589	54276.5	174889	0
2	0.811447	0.49356	340.42	417781	103163	67832.6	178267	0
3	0.798348	0.501338	341.7	407529	96384.6	42271.8	186116	0
4	0.793051	0.488002	355.14	416130	114749	44553.7	145603	0
5	0.782108	0.473537	333.56	416286	96249.7	44540.6	190701	0
6	0.824331	0.480932	336.94	393988	106139	41658.2	155504	0
7	0.765481	0.488435	328.32	404328	110746	57918.7	154575	0
8	0.84504	0.512835	334.58	398265	92769.4	59272.2	176490	0
9	0.79095	0.458629	340.5	396120	114438	42805.4	128395	0
10	0.803673	0.460111	324.8	393157	107980	52376.1	137000	0
11	0.808712	0.463939	337.78	402328	89982.7	60150.3	171784	0
12	0.784986	0.489996	332.7	420978	106946	48396.6	167170	0
13	0.816972	0.538963	335.84	408306	83181.2	58292.8	191321	0
14	0.793634	0.448404	343.92	387139	106781	70884.8	127359	0
15	0.847117	0.499802	326.24	422899	93090.4	51211.1	211186	0
16	0.828601	0.503249	322.94	406847	100598	72246.6	169478	0
17	0.812454	0.466724	321.48	392326	112280	46975.5	128235	0
18	0.789669	0.412795	327.36	381762	133345	70686.9	76279.9	0
19	0.820063	0.425179	311.58	369942	118648	69843.6	86127.8	0
