# Supplementary material for: Promoting distributed photovoltaic adoption: An evolutionary game model approach for stakeholder coordination
Source: PLoS One. 2024 Jun 21;19(6):e0302241. doi: 10.1371/journal.pone.0302241 (PMC11192349; doi:10.1371/journal.pone.0302241)
Supplement: S1 File — (ZIP) [file pone.0302241.s001.zip › data0103/Figure5Data.xlsx]

## Sheet: Sheet1
	government probability	company probability	The owner provides the venue	government profits	Company investment profit	The company does not invest profits	Owner provides site profit	Owner does not provide venue profit
0	0.817125	0.510672	331.74	346139	132945	55380.1	213281	0
1	0.762704	0.327499	333.66	359047	157449	56024.5	17839.7	0
2	0.795104	0.437513	335.62	382537	111750	66284.6	129302	0
3	0.847864	0.463156	319.58	397118	100511	63128.3	203218	0
4	0.817875	0.407783	339.9	394614	132152	58162.7	86145.2	0
5	0.838883	0.499069	329.94	423528	93683.2	43988.4	196991	0
6	0.824994	0.483937	316.46	399253	95360.9	51424.3	160037	0
7	0.839911	0.46277	320.68	420915	125745	84602.9	194119	0
8	0.790731	0.393496	327.26	428587	140224	79063	30807.8	0
9	0.765578	0.423659	321.06	421322	123414	88098	66322.1	0
10	0.806923	0.518261	337.36	420891	96949.5	67001	205284	0
11	0.798045	0.474045	317.18	407595	101078	57362.9	175745	0
12	0.80315	0.488168	333.76	425263	102847	63994.9	173172	0
13	0.799512	0.420481	343.1	386609	133617	69044	75455.5	0
14	0.812499	0.503848	348.6	379794	105295	36885.3	187727	0
15	0.837766	0.508153	321.94	418253	83040.7	51717.6	205535	0
16	0.806905	0.459642	340.28	391266	102000	55707.9	147501	0
17	0.810468	0.459895	321.3	399576	91111.2	39998.7	167104	0
18	0.82024	0.426478	320.6	397242	115912	51044.6	116796	0
19	0.768366	0.415982	326.88	394684	118495	41724.1	115042	0
