# Supplementary material for: Promoting distributed photovoltaic adoption: An evolutionary game model approach for stakeholder coordination
Source: PLoS One. 2024 Jun 21;19(6):e0302241. doi: 10.1371/journal.pone.0302241 (PMC11192349; doi:10.1371/journal.pone.0302241)
Supplement: S1 File — (ZIP) [file pone.0302241.s001.zip › data0103/Figure6Data.xlsx]

## Sheet: Sheet1
	government probability	company probability	The owner provides the venue	government profits	Company investment profit	The company does not invest profits	Owner provides site profit	Owner does not provide venue profit
0	0.793334	0.482382	323.5	411302	82354.1	54508.9	217125	0
1	0.820845	0.524735	321.02	422719	83688.4	60918.3	211424	0
2	0.808157	0.444816	317.7	382510	109661	70736.7	190135	0
3	0.801708	0.454084	328.96	390726	109878	61620.9	173805	0
4	0.828199	0.482513	349	409362	107591	63510.6	174658	0
5	0.842096	0.471555	314.94	393784	106406	48191.5	146410	0
6	0.862442	0.512078	316.08	391515	118366	57533.6	137078	0
7	0.795326	0.500736	343.14	393958	126441	76547.2	130770	0
8	0.81569	0.481124	351.56	400640	128669	73611.6	140113	0
9	0.783966	0.445018	326.26	376788	135998	66263.1	94404.4	0
10	0.858202	0.467091	336.12	378202	119263	56867.5	127597	0
11	0.78569	0.478458	330.82	365711	101769	61091.4	141010	0
12	0.827367	0.425386	327.5	369083	109801	56237.1	64589	0
13	0.794138	0.461018	328.78	400691	115864	52695.3	136142	0
14	0.835573	0.488852	345.72	425832	90453.3	59409.4	191051	0
15	0.837581	0.478126	325.38	405889	102506	76522	133751	0
16	0.787423	0.465264	339.86	419936	106699	70120.5	140931	0
17	0.7965	0.476507	320.76	406559	106775	49587.2	158020	0
18	0.828572	0.451587	348.06	399681	101500	67267.8	172440	0
19	0.799631	0.461266	332.62	419819	102541	70321.9	177665	0
