# Supplementary material for: Promoting distributed photovoltaic adoption: An evolutionary game model approach for stakeholder coordination
Source: PLoS One. 2024 Jun 21;19(6):e0302241. doi: 10.1371/journal.pone.0302241 (PMC11192349; doi:10.1371/journal.pone.0302241)
Supplement: S1 File — (ZIP) [file pone.0302241.s001.zip › data0103/Figure7(a)Data.xlsx]

## Sheet: Sheet1
	government probability	government strategy	government profits	company probability	Company investment	Company investment profit	The company does not invest	The company does not invest profits	The owner provides the venue	Owner provides site profit	The owner does not provide the venue	Owner does not provide venue profit
0	0.5	1	355428	0.5	5	-240929	5	-261000	252	212947	248	0
1	0.5	0	-7640	0.5	4	-285470	6	0	252	-132370	248	0
2	0.5	1	345888	0.5	5	-232856	5	-273528	252	192696	248	0
3	0.5	1	346644	0.5	5	-228319	5	-278748	252	187173	248	0
4	0.5	1	364068	0.5	4	-178763	6	-333036	252	135625	248	0
5	0.5	1	337536	0.5	5	-227968	5	-281880	252	177968	248	0
6	0.5	1	346536	0.5	6	-280540	4	-216108	252	258972	248	0
7	0.5	0	-20952	0.5	7	-524368	3	0	252	25956	248	0
8	0.5	1	371484	0.5	4	-203021	6	-301716	252	176127	248	0
9	0.5	1	301500	0.5	5	-251693	5	-264132	252	176127	248	0
10	0.5	0	-30800	0.5	6	-462489	4	0	252	-5341	248	0
11	0.5	0	-3264	0.5	5	-367560	5	0	252	-84504	248	0
12	0.5	1	370332	0.5	4	-182429	6	-326772	252	146671	248	0
13	0.5	1	366012	0.5	5	-249613	5	-247428	252	235039	248	0
14	0.5	1	344340	0.5	4	-187135	6	-328860	252	128261	248	0
15	0.5	0	-10624	0.5	6	-462505	4	0	252	-20069	248	0
16	0.5	1	274140	0.5	7	-340249	3	-165996	252	271859	248	0
17	0.5	0	-6168	0.5	3	-266481	7	0	252	-145257	248	0
18	0.5	0	9048	0.5	7	-515203	3	0	252	-1659	248	0
19	0.5	1	286056	0.5	7	-354692	3	-145116	252	303156	248	0
20	0.5	1	377352	0.5	4	-181558	6	-325728	252	152194	248	0
21	0.5	0	4816	0.5	1	-87002	9	0	252	-264922	248	0
22	0.801671	1	362628	0.437234	3	-153023	7	-364356	246	99477	254	0
23	0.802488	1	319860	0.437791	5	-254969	5	-254736	244	199115	256	0
24	0.801179	1	307260	0.438871	6	-282451	4	-225504	249	224329	251	0
25	0.79838	0	-5440	0.438913	5	-362045	5	0	252	-86345	248	0
26	0.798057	1	328572	0.428785	6	-302393	4	-195228	254	271635	246	0
27	0.79709	1	405756	0.429075	2	-93613	8	-422820	249	58639	251	0
28	0.79944	1	311112	0.43935	6	-297154	4	-206712	251	248038	249	0
29	0.796445	1	315648	0.438841	7	-342134	3	-151380	263	312970	237	0
30	0.79715	1	356040	0.438414	5	-233818	5	-269352	261	202734	239	0
31	0.7954	1	367200	0.447439	5	-252798	5	-243252	273	238210	227	0
32	0.796513	0	37216	0.456878	3	-194778	7	0	272	-186066	228	0
33	0.790825	0	-1656	0.446279	7	-460616	3	0	270	4140	230	0
34	0.789972	1	357948	0.438297	5	-249873	5	-249516	269	225771	231	0
35	0.790666	1	305712	0.437209	6	-308932	4	-194184	259	258188	241	0
36	0.787611	1	350856	0.446355	4	-213356	6	-295452	258	169932	242	0
37	0.791254	0	-23464	0.446367	4	-305689	6	0	247	-117105	253	0
38	0.793153	1	284904	0.446754	7	-334100	3	-170172	248	274148	252	0
39	0.791501	1	385812	0.455676	3	-134225	7	-380016	255	94787	245	0
40	0.795857	1	348876	0.457493	5	-232115	5	-273528	255	194201	245	0
41	0.79462	1	392292	0.456946	4	-177853	6	-325728	252	161399	248	0
42	0.797132	1	301824	0.469637	6	-311636	4	-192096	256	258524	244	0
43	0.794662	1	314136	0.469112	4	-206804	6	-314244	249	126756	251	0
44	0.794429	1	300636	0.46868	6	-308451	4	-196272	247	254009	253	0
45	0.794158	1	282276	0.468147	4	-232973	6	-292320	241	133175	259	0
46	0.790395	1	295704	0.477274	6	-310544	4	-195228	252	251608	248	0
47	0.789111	1	294516	0.477399	6	-307359	4	-199404	246	246757	254	0
48	0.784722	1	399096	0.476222	3	-137020	7	-372708	245	112476	255	0
49	0.788199	0	-39128	0.476815	7	-556879	3	0	234	27521	266	0
50	0.796002	1	324576	0.467441	4	-212914	6	-303804	231	147182	269	0
51	0.794721	1	342900	0.467419	5	-233597	5	-273528	233	192983	267	0
52	0.793728	1	319644	0.467275	6	-287209	4	-216108	235	244307	265	0
53	0.802772	1	378324	0.478897	3	-144781	7	-369576	233	104615	267	0
54	0.810626	1	302976	0.487616	5	-260026	5	-253692	239	190470	261	0
55	0.808743	1	277848	0.487832	7	-352378	3	-150336	242	293230	258	0
56	0.807784	1	343512	0.487974	5	-226486	5	-281880	246	182322	254	0
57	0.80753	0	-20824	0.487416	5	-397579	5	0	247	-61875	253	0
58	0.806708	1	315828	0.488422	5	-255099	5	-255780	245	195321	255	0
59	0.807777	1	310788	0.488416	6	-309413	4	-192096	246	265167	254	0
60	0.805175	1	344916	0.488833	4	-197431	6	-316332	245	143773	255	0
61	0.805037	1	341280	0.488689	4	-222690	6	-287100	241	175518	259	0
62	0.803252	1	347472	0.488541	5	-261170	5	-239076	241	234430	259	0
63	0.80485	1	242028	0.488834	7	-343863	3	-171216	233	248213	267	0
64	0.802321	1	354600	0.48881	4	-208078	6	-300672	240	168266	260	0
65	0.804216	1	335088	0.488737	5	-256412	5	-248472	237	216468	263	0
66	0.806057	1	350172	0.489047	4	-183079	6	-331992	233	130389	267	0
67	0.807942	1	325656	0.488478	4	-196118	6	-323640	227	125538	273	0
68	0.809014	1	320076	0.48826	4	-222729	6	-293364	226	156947	274	0
69	0.806286	1	396252	0.487784	3	-140335	7	-369576	228	116221	272	0
70	0.802838	1	260856	0.496725	7	-337454	3	-173304	233	257418	267	0
71	0.800706	0	-83248	0.496794	3	-211339	7	0	236	-151639	264	0
72	0.819356	1	385200	0.485378	3	-141336	7	-371664	245	105112	255	0
73	0.821502	0	18480	0.485337	8	-640191	2	0	248	62101	252	0
74	0.805507	1	354312	0.476784	4	-202930	6	-306936	246	160230	254	0
75	0.807392	1	270612	0.477862	6	-313287	4	-199404	246	232029	254	0
76	0.807127	1	256320	0.477285	7	-364676	3	-141984	240	289772	260	0
77	0.803914	1	312192	0.47687	6	-280358	4	-226548	239	227290	261	0
78	0.805915	1	376308	0.486649	4	-180947	6	-326772	251	150465	249	0
79	0.808008	1	332532	0.487471	5	-264875	5	-239076	250	224217	250	0
80	0.808757	1	362268	0.487349	4	-182689	6	-328860	248	139755	252	0
81	0.809352	1	306900	0.487315	6	-312117	4	-190008	246	265167	254	0
82	0.808171	0	-45352	0.48755	5	-397579	5	0	241	-54603	259	0
83	0.810103	1	320184	0.477016	5	-242710	5	-269352	243	182658	257	0
84	0.812916	1	364068	0.477284	4	-178763	6	-333036	242	136745	258	0
85	0.813254	1	308700	0.477349	5	-235989	5	-280836	246	162071	254	0
86	0.81231	1	263808	0.477332	7	-354120	3	-152424	246	281736	254	0
87	0.809192	0	-78432	0.477316	4	-294016	6	0	244	-89536	256	0
88	0.815507	1	311004	0.466912	6	-277173	4	-230724	249	220647	251	0
89	0.815166	0	37328	0.465964	4	-309403	6	0	250	-153879	250	0
90	0.801715	1	308844	0.454186	6	-310765	4	-191052	242	265615	258	0
91	0.803742	1	277704	0.454206	5	-277602	5	-240120	236	190806	264	0
92	0.793428	1	347040	0.465421	4	-181246	6	-335124	239	124194	261	0
93	0.79186	0	-28824	0.465634	5	-403705	5	0	245	-55769	255	0
94	0.799549	0	-43840	0.466275	3	-217441	7	0	253	-146469	247	0
95	0.799882	0	-14688	0.455351	7	-518837	3	0	259	30359	241	0
96	0.800064	1	377280	0.447209	5	-216372	5	-283968	262	198940	238	0
97	0.805535	1	381204	0.448352	4	-196261	6	-306936	260	175231	240	0
98	0.808605	1	306540	0.449301	7	-341783	3	-154512	257	304437	243	0
99	0.805501	1	407772	0.448369	3	-129649	7	-378972	263	108619	237	0
100	0.808847	1	356400	0.448091	6	-276354	4	-218196	263	261422	237	0
101	0.808587	1	361476	0.447363	4	-204633	6	-302760	261	167755	239	0
102	0.810989	1	427284	0.447225	2	-81315	8	-431172	274	59521	226	0
103	0.81274	1	447300	0.456906	2	-78091	8	-429084	282	73353	218	0
104	0.817844	1	367740	0.458254	6	-280501	4	-209844	282	275863	218	0
105	0.81799	1	324828	0.458842	8	-379873	2	-103356	277	372155	223	0
106	0.81863	0	27304	0.458785	3	-208260	7	0	268	-177536	232	0
107	0.817081	1	374508	0.449714	6	-257075	4	-235944	272	251209	228	0
108	0.810309	1	410904	0.458643	3	-131482	7	-375840	276	112686	224	0
109	0.81437	1	406044	0.459368	4	-170963	6	-329904	279	162057	221	0
110	0.822118	1	389592	0.470029	4	-183742	6	-319464	267	165242	233	0
111	0.825051	1	316116	0.470126	5	-260247	5	-249516	258	201229	242	0
112	0.826433	1	332172	0.47019	4	-222339	6	-290232	255	164745	245	0
113	0.825899	0	800	0.471309	4	-292818	6	0	255	-128642	245	0
114	0.821598	1	362304	0.471558	5	-237484	5	-263088	253	214676	247	0
115	0.813983	1	327312	0.481318	5	-261820	5	-244296	250	215012	250	0
116	0.806515	0	-10488	0.490755	8	-607688	2	0	252	70140	248	0
117	0.811341	1	352584	0.482694	5	-244244	5	-257868	255	214452	245	0
118	0.810308	1	379404	0.481751	4	-200187	6	-302760	259	179025	241	0
119	0.812929	0	24104	0.481942	7	-540318	3	0	256	10062	244	0
120	0.808806	1	346824	0.471735	4	-213486	6	-296496	250	167146	250	0
121	0.808436	1	405216	0.470849	3	-138112	7	-369576	254	118832	246	0
122	0.810124	1	360432	0.471205	4	-204022	6	-303804	255	166586	245	0
123	0.807539	1	350712	0.47059	4	-210782	6	-298584	248	167370	252	0
124	0.803759	0	7000	0.470972	5	-382899	5	0	247	-91331	253	0
125	0.803988	0	6144	0.459969	5	-415965	5	0	251	-63041	249	0
126	0.806059	1	345672	0.451151	4	-192894	6	-321552	250	137690	250	0
127	0.807508	1	305568	0.461977	6	-306358	4	-197316	248	255738	252	0
128	0.804634	1	346572	0.461063	4	-190931	6	-323640	251	135737	249	0
129	0.801923	1	322740	0.460549	6	-306449	4	-192096	260	270963	240	0
130	0.798371	0	25304	0.459437	3	-227281	7	0	258	-181985	242	0
131	0.794376	0	18096	0.447	3	-257292	7	0	258	-158052	242	0
132	0.795045	1	355860	0.438508	5	-248651	5	-251604	258	223321	242	0
133	0.79623	1	397908	0.438639	3	-133835	7	-376884	260	105273	240	0
134	0.797399	1	396000	0.45083	4	-189982	6	-310068	269	179746	231	0
135	0.79895	1	404136	0.449416	5	-227110	5	-263088	268	238770	232	0
136	0.802452	1	431244	0.450535	3	-115999	7	-388368	262	112413	238	0
137	0.802561	1	322272	0.458916	7	-316134	3	-180612	254	284522	246	0
138	0.801277	1	356832	0.459269	4	-211874	6	-295452	256	173838	244	0
139	0.800317	1	357300	0.459713	6	-274391	4	-220284	256	260365	244	0
140	0.801354	0	-22936	0.469293	4	-305657	6	0	257	-99769	243	0
141	0.806699	0	-27136	0.459911	3	-238898	7	0	252	-147098	248	0
142	0.808373	1	323640	0.449964	6	-304486	4	-194184	254	269794	246	0
143	0.806739	1	332460	0.449942	6	-299689	4	-197316	265	270403	235	0
144	0.805925	1	399852	0.4501	3	-132483	7	-377928	260	105273	240	0
145	0.80844	1	367056	0.460396	4	-178022	6	-333036	253	137354	247	0
146	0.809683	1	251532	0.468988	9	-441545	1	-51156	254	389459	246	0
147	0.80603	1	424944	0.46796	3	-129740	7	-373752	262	125300	238	0
148	0.810653	1	322452	0.468795	6	-301301	4	-198360	264	263151	236	0
149	0.809726	1	436464	0.468935	1	-46852	9	-469800	267	21644	233	0
150	0.814068	1	331416	0.47029	6	-299078	4	-198360	264	268674	236	0
151	0.81819	1	445212	0.481346	2	-76869	8	-431172	258	72359	242	0
152	0.829117	0	-6312	0.491746	8	-608910	2	0	254	71398	246	0
153	0.826023	1	373896	0.482917	6	-264186	4	-227592	265	261198	235	0
154	0.82521	1	379440	0.483433	6	-254982	4	-236988	265	253834	235	0
155	0.824647	1	433044	0.483123	1	-39871	9	-479196	258	9765	242	0
156	0.825628	1	408672	0.483196	3	-127686	7	-381060	256	107562	244	0
157	0.824863	1	376632	0.483094	5	-240890	5	-254736	261	232190	239	0
158	0.826703	1	262224	0.484447	8	-398008	2	-100224	256	339528	244	0
159	0.82349	1	336060	0.483671	6	-291837	4	-205668	266	262927	234	0
160	0.822763	1	356868	0.483796	4	-194467	6	-316332	266	148785	234	0
161	0.821286	1	318420	0.492209	6	-301431	4	-199404	265	259357	235	0
162	0.813623	0	-14400	0.501704	8	-589881	2	0	264	83211	236	0
163	0.817344	1	399996	0.492958	3	-135057	7	-374796	263	108619	237	0
164	0.819574	0	5000	0.493042	5	-370623	5	0	254	-85087	246	0
165	0.815401	1	359748	0.482478	5	-245947	5	-253692	257	223433	243	0
166	0.815142	1	309636	0.483187	8	-361023	2	-130500	263	333221	237	0
167	0.817194	1	314640	0.483337	7	-324116	3	-173304	265	286972	235	0
168	0.813285	1	319968	0.482871	6	-274950	4	-230724	261	224826	239	0
169	0.813196	1	405828	0.482587	3	-131001	7	-377928	255	109515	245	0
170	0.812098	1	300564	0.48144	5	-271063	5	-241164	249	202237	251	0
171	0.810988	1	271260	0.482297	7	-360971	3	-141984	244	298529	256	0
172	0.804634	1	375624	0.482789	5	-222872	5	-276660	240	208768	260	0
173	0.805238	1	341640	0.490675	4	-193024	6	-322596	238	135352	262	0
174	0.804111	1	300960	0.490942	4	-223990	6	-297540	236	139258	264	0
175	0.80135	1	215460	0.490806	8	-410475	2	-99180	243	313369	257	0
176	0.79354	1	242568	0.490591	9	-443768	1	-51156	243	385168	257	0
177	0.787427	0	-53528	0.49016	5	-377328	5	0	250	-45260	250	0
178	0.796068	1	393228	0.479906	3	-158483	7	-348696	245	136409	255	0
179	0.801026	1	268884	0.480824	5	-282399	5	-236988	237	188853	263	0
180	0.798495	1	413748	0.481158	3	-128167	7	-378972	233	115661	267	0
181	0.80064	1	306216	0.481438	6	-281840	4	-226548	231	224504	269	0
182	0.800181	0	-106304	0.48099	3	-192350	7	0	230	-157254	270	0
183	0.819056	1	280296	0.475787	7	-323934	3	-183744	234	257306	266	0
184	0.814844	1	191016	0.474983	9	-460902	1	-45936	236	360178	264	0
185	0.827301	0	-18872	0.483526	3	-273258	7	0	237	-158374	263	0
186	0.813654	1	361548	0.471831	3	-169819	7	-344520	234	122913	266	0
187	0.815499	1	289260	0.4734	5	-249509	5	-270396	237	163079	263	0
188	0.814598	0	-40480	0.473252	2	-142128	8	0	243	-213512	257	0
189	0.811335	1	326160	0.462402	5	-241228	5	-269352	242	186452	258	0
190	0.808268	1	278748	0.460951	7	-350415	3	-152424	245	291053	255	0
191	0.807421	1	400248	0.460468	2	-85410	8	-434304	248	42182	252	0
192	0.812385	0	29680	0.462298	4	-305689	6	0	260	-132861	240	0
193	0.799141	1	316440	0.452143	7	-320190	3	-177480	256	284298	244	0
194	0.79806	0	25304	0.452004	3	-238327	7	0	252	-185759	248	0
195	0.791405	1	321552	0.441859	5	-231062	5	-282924	244	167818	256	0
196	0.796365	0	-21576	0.442954	3	-230955	7	0	247	-164971	253	0
197	0.799354	1	341208	0.432791	4	-185302	6	-331992	240	124082	260	0
198	0.797478	1	339264	0.442087	5	-258856	5	-244296	247	222712	253	0
199	0.794977	0	-17728	0.441249	4	-303872	6	0	242	-131296	258	0
200	0.796969	1	349488	0.430967	5	-225004	5	-281880	242	186452	258	0
201	0.793751	1	389844	0.429874	3	-134095	7	-378972	245	99589	255	0
202	0.797931	0	-22736	0.430917	5	-388366	5	0	254	-53790	246	0
203	0.790122	1	398376	0.431144	3	-124150	7	-388368	263	92050	237	0
204	0.796084	1	372708	0.432428	4	-188799	6	-318420	260	156821	240	0
205	0.805009	1	393876	0.433167	3	-133965	7	-377928	268	100695	232	0
206	0.806216	1	354852	0.444111	6	-302835	4	-186876	272	295393	228	0
207	0.805917	1	384048	0.445048	6	-265148	4	-223416	275	271124	225	0
208	0.810118	0	34736	0.445202	4	-313608	6	0	275	-105016	225	0
209	0.802285	1	362160	0.446294	5	-234910	5	-266220	270	209090	230	0
210	0.803911	1	373212	0.446106	5	-233909	5	-264132	269	218407	231	0
211	0.808131	1	407016	0.446116	3	-134186	7	-373752	269	113470	231	0
212	0.808431	1	358128	0.445879	5	-235040	5	-267264	263	206192	237	0
213	0.811254	0	-2384	0.457475	5	-398190	5	0	252	-66094	248	0
214	0.813533	1	399780	0.448717	2	-95095	8	-422820	248	55069	252	0
215	0.817955	1	275760	0.459514	7	-351156	3	-152424	247	288988	253	0
216	0.81613	1	302220	0.459661	5	-264563	5	-248472	248	194985	252	0
217	0.811318	1	306324	0.471562	6	-301821	4	-202536	239	251223	261	0
218	0.809979	1	354924	0.471696	4	-195819	6	-315288	238	151921	262	0
219	0.810581	1	320940	0.470873	5	-238173	5	-274572	240	177471	260	0
220	0.80586	0	-55768	0.480968	6	-460061	4	0	239	-11677	261	0
221	0.815281	1	292536	0.471716	5	-253916	5	-264132	231	172956	269	0
222	0.811589	1	381240	0.470598	2	-106652	8	-414468	230	55244	270	0
223	0.810298	1	331272	0.479399	4	-224302	6	-288144	227	169722	273	0
224	0.80786	1	368028	0.47957	3	-141245	7	-376884	221	91231	279	0
225	0.807689	1	243540	0.479353	7	-334789	3	-181656	224	238175	276	0
226	0.802134	1	313560	0.47845	5	-268710	5	-240120	232	213346	268	0
227	0.800588	1	347616	0.478696	4	-191542	6	-322596	236	139258	264	0
228	0.799216	1	308556	0.478428	6	-305617	4	-197316	240	258475	260	0
229	0.811539	1	333468	0.487706	5	-245505	5	-262044	244	199115	256	0
230	0.810562	1	342756	0.487502	5	-231023	5	-276660	246	187845	254	0
231	0.80952	1	365904	0.487635	5	-229632	5	-271440	257	206864	243	0
232	0.808108	1	329076	0.487285	6	-275301	4	-227592	256	234591	244	0
233	0.807104	1	296784	0.487441	6	-293748	4	-215064	247	230076	253	0
234	0.822203	1	381024	0.496391	3	-138892	7	-375840	245	97748	255	0
235	0.821625	0	-16160	0.496313	7	-561759	3	0	246	35069	254	0
236	0.811435	1	263340	0.488203	9	-436007	1	-54288	251	393477	249	0
237	0.810109	1	406188	0.488005	2	-101335	8	-413424	250	69573	250	0
238	0.8135	1	295488	0.487125	5	-270582	5	-243252	246	197050	254	0
239	0.811487	1	450000	0.487637	0	0	10	-522000	259	-29008	241	0
240	0.815836	1	352908	0.487865	5	-231985	5	-272484	253	198107	247	0
241	0.804191	1	341172	0.497578	4	-202709	6	-311112	249	147007	251	0
242	0.805799	1	388332	0.497618	3	-143169	7	-368532	252	109851	248	0
243	0.806032	1	389664	0.497973	3	-148928	7	-361224	248	119504	252	0
244	0.807947	1	315756	0.497565	4	-217711	6	-300672	246	143661	254	0
245	0.806234	1	318600	0.497522	6	-286598	4	-217152	245	241346	255	0
246	0.80869	1	295380	0.49792	5	-250601	5	-267264	241	169995	259	0
247	0.808097	1	355680	0.497073	4	-191282	6	-320508	239	146286	261	0
248	0.808361	0	4432	0.497192	6	-504189	4	0	247	-14009	253	0
249	0.803137	1	332280	0.487443	5	-242320	5	-266220	244	193592	256	0
250	0.803095	0	-45000	0.487486	5	-407990	5	0	242	-46610	258	0
251	0.811318	0	-17376	0.477544	4	-308760	6	0	246	-121416	254	0
252	0.810309	1	312120	0.468475	5	-242970	5	-271440	240	175630	260	0
253	0.809657	0	-32104	0.468703	3	-221155	7	0	244	-168699	256	0
254	0.813222	1	313020	0.457939	5	-241007	5	-273528	239	173901	261	0
255	0.810452	1	345636	0.457939	4	-210301	6	-300672	239	162855	261	0
256	0.81137	0	-42192	0.466307	3	-230352	7	0	239	-164480	261	0
257	0.816935	1	265428	0.456342	7	-365027	3	-138852	241	298865	259	0
258	0.811255	1	325944	0.456629	4	-201266	6	-317376	242	131222	258	0
259	0.812495	1	397692	0.456227	2	-93873	8	-424908	246	51611	254	0
260	0.810361	1	354708	0.455816	5	-228059	5	-276660	257	193977	243	0
261	0.810434	0	26560	0.455087	4	-328336	6	0	265	-107624	235	0
262	0.804748	1	384588	0.445441	5	-220649	5	-276660	265	211491	235	0
263	0.80458	1	357012	0.445884	4	-197041	6	-313200	257	153475	243	0
264	0.803109	1	353124	0.445721	6	-271947	4	-224460	261	252441	239	0
265	0.804791	1	333936	0.445047	5	-235820	5	-273528	257	184772	243	0
266	0.805479	1	402732	0.445184	2	-111761	8	-401940	260	79499	240	0
267	0.81024	1	407304	0.446721	3	-139334	7	-367488	255	122402	245	0
268	0.812497	1	363600	0.448323	4	-188448	6	-321552	246	149184	254	0
269	0.815756	1	302508	0.457983	7	-341913	3	-155556	242	302435	258	0
270	0.81456	1	274392	0.458358	7	-362804	3	-138852	244	304052	256	0
271	0.80823	1	321120	0.467578	6	-295542	4	-205668	247	255850	253	0
272	0.80719	1	398340	0.476996	3	-141557	7	-367488	246	117887	254	0
273	0.810327	0	26320	0.477593	5	-419663	5	0	249	-79027	251	0
274	0.798064	1	357624	0.478441	4	-189930	6	-321552	251	144942	249	0
275	0.79975	1	374364	0.478283	4	-182299	6	-325728	250	150577	250	0
276	0.800831	1	431460	0.478561	2	-83759	8	-426996	246	70021	254	0
277	0.78881	1	416736	0.489577	1	-55224	9	-465624	255	15624	245	0
278	0.794357	1	351216	0.489626	5	-255892	5	-244296	257	228956	243	0
279	0.795273	1	374508	0.490049	4	-184873	6	-322596	259	153251	241	0
280	0.794433	1	344088	0.490284	5	-236782	5	-269352	257	195818	243	0
281	0.794047	1	329616	0.490194	6	-303004	4	-194184	261	272692	239	0
282	0.792946	1	339048	0.498734	6	-291096	4	-205668	255	266000	245	0
283	0.791368	0	1552	0.498824	6	-450237	4	0	260	-22401	240	0
284	0.799521	1	367776	0.48893	4	-190892	6	-317376	255	155540	245	0
285	0.800042	1	332424	0.48887	5	-244894	5	-263088	251	196490	249	0
286	0.799989	1	346284	0.489001	4	-185783	6	-329904	247	128821	253	0
287	0.797974	1	401796	0.488197	3	-131131	7	-378972	257	105609	243	0
288	0.797777	0	-18016	0.488259	3	-194167	7	0	258	-170939	242	0
289	0.80432	1	442008	0.477629	1	-37648	9	-479196	257	15400	243	0
290	0.809435	1	316224	0.47811	6	-280228	4	-225504	253	229404	247	0
291	0.810948	1	347256	0.478167	5	-221208	5	-287100	257	177408	243	0
292	0.811889	1	380412	0.477933	3	-146003	7	-367488	265	104713	235	0
293	0.811244	1	330372	0.477836	6	-298467	4	-199404	258	267505	242	0
294	0.816957	1	395496	0.488758	5	-217074	5	-277704	259	217686	241	0
295	0.818212	1	383760	0.488897	4	-187798	6	-316332	259	166138	241	0
296	0.818522	1	376236	0.488642	3	-143559	7	-371664	261	97797	239	0
297	0.816692	1	328212	0.488439	7	-332059	3	-159732	264	311017	236	0
298	0.813729	0	51112	0.488582	5	-419647	5	0	260	-77631	240	0
299	0.801779	1	385956	0.477779	3	-136799	7	-376884	263	97573	237	0
