# Supplementary material for: Promoting distributed photovoltaic adoption: An evolutionary game model approach for stakeholder coordination
Source: PLoS One. 2024 Jun 21;19(6):e0302241. doi: 10.1371/journal.pone.0302241 (PMC11192349; doi:10.1371/journal.pone.0302241)
Supplement: S1 File — (ZIP) [file pone.0302241.s001.zip › data0103/Figure7(b)Data.xlsx]

## Sheet: Sheet1
	government probability	government strategy	government profits	company probability	Company investment	Company investment profit	The company does not invest	The company does not invest profits	The owner provides the venue	Owner provides site profit	The owner does not provide the venue	Owner does not provide venue profit
0	0.5	1	355428	0.5	5	-240929	5	-261000	252	212947	248	0
1	0.5	1	367344	0.5	4	-183170	6	-326772	252	144830	248	0
2	0.5	0	-7440	0.5	5	-362656	5	0	252	-84504	248	0
3	0.5	0	-5616	0.5	5	-355919	5	0	252	-90027	248	0
4	0.5	1	364068	0.5	4	-178763	6	-333036	252	135625	248	0
5	0.5	0	8560	0.5	5	-357768	5	0	252	-99232	248	0
6	0.5	0	-39768	0.5	6	-431240	4	0	252	-18228	248	0
7	0.5	1	309384	0.5	7	-338468	3	-157644	252	303156	248	0
8	0.5	1	371484	0.5	4	-203021	6	-301716	252	176127	248	0
9	0.5	0	48144	0.5	5	-401293	5	0	252	-101073	248	0
10	0.5	1	332460	0.5	6	-299689	4	-197316	252	271859	248	0
11	0.5	0	-3264	0.5	5	-367560	5	0	252	-84504	248	0
12	0.5	0	-11728	0.5	4	-283629	6	0	252	-130529	248	0
13	0.5	0	-49264	0.5	5	-381613	5	0	252	-42161	248	0
14	0.5	0	24976	0.5	4	-297135	6	0	252	-148939	248	0
15	0.5	0	-10624	0.5	6	-462505	4	0	252	-20069	248	0
16	0.5	1	274140	0.5	7	-340249	3	-165996	252	271859	248	0
17	0.5	1	371700	0.5	3	-170781	7	-340344	252	131943	248	0
18	0.5	0	9048	0.5	7	-515203	3	0	252	-1659	248	0
19	0.5	0	4104	0.5	7	-553792	3	0	252	25956	248	0
20	0.5	1	377352	0.5	4	-181558	6	-325728	252	152194	248	0
21	0.5	0	4816	0.5	1	-87002	9	0	252	-264922	248	0
22	0.94052	1	450000	0.277882	0	0	10	-522000	256	-28672	244	0
23	0.946055	1	391716	0.296916	2	-95355	8	-424908	261	46249	239	0
24	0.947497	1	396864	0.313126	3	-133224	7	-377928	266	102760	234	0
25	0.948929	1	379296	0.315357	4	-180206	6	-326772	268	150402	232	0
26	0.949901	1	388944	0.331919	4	-208260	6	-290232	273	197708	227	0
27	0.949127	1	405756	0.348237	2	-93613	8	-422820	263	57071	237	0
28	0.952406	1	415188	0.34853	2	-81705	8	-434304	269	49035	231	0
29	0.953827	1	323640	0.348904	6	-304486	4	-194184	262	268898	238	0
30	0.954202	1	353052	0.366152	5	-234559	5	-269352	263	200669	237	0
31	0.954798	1	346212	0.365766	4	-220597	6	-288144	264	174783	236	0
32	0.954002	1	399852	0.383318	3	-132483	7	-377928	258	105497	242	0
33	0.95418	1	334620	0.401857	6	-266097	4	-236988	258	227003	242	0
34	0.94976	1	334044	0.420622	5	-255801	5	-249516	251	213059	249	0
35	0.95057	1	288900	0.439848	7	-351377	3	-148248	242	302435	258	0
36	0.947072	1	341892	0.457857	4	-215579	6	-295452	251	165193	249	0
37	0.948648	1	367920	0.456445	4	-193466	6	-314244	246	160230	254	0
38	0.948561	1	293868	0.454507	7	-331877	3	-170172	250	279447	250	0
39	0.94749	0	-16016	0.475405	3	-204602	7	0	252	-176554	248	0
40	0.951353	1	357840	0.474718	5	-229892	5	-273528	259	199276	241	0
41	0.95095	1	383328	0.475677	4	-180076	6	-325728	265	154420	235	0
42	0.955027	1	358596	0.497746	6	-297557	4	-192096	271	291823	229	0
43	0.953345	1	379872	0.497337	4	-190502	6	-314244	266	165354	234	0
44	0.953122	1	324540	0.497668	6	-302523	4	-196272	267	266497	233	0
45	0.951743	1	363456	0.497216	5	-258076	5	-238032	274	241780	226	0
46	0.951436	0	6080	0.497075	6	-441619	4	0	274	-6231	226	0
47	0.946445	1	351288	0.481361	6	-293280	4	-199404	273	278712	227	0
48	0.945204	1	405072	0.479944	3	-135538	7	-372708	278	112462	222	0
49	0.944971	0	1752	0.480392	7	-494285	3	0	278	36787	222	0
50	0.944695	1	411624	0.465669	3	-144352	7	-360180	278	130872	222	0
51	0.946117	1	387720	0.466186	5	-222482	5	-273528	280	215334	220	0
52	0.947104	1	373428	0.467833	6	-273871	4	-216108	281	272293	219	0
53	0.946478	1	414180	0.467674	3	-135889	7	-369576	281	121331	219	0
54	0.948343	1	383652	0.468488	5	-240019	5	-253692	283	235249	217	0
55	0.949475	1	337608	0.469824	7	-337558	3	-150336	272	326690	228	0
56	0.950563	1	395892	0.470634	4	-170001	6	-334080	271	151907	229	0
57	0.951744	1	370800	0.471906	5	-244946	5	-251604	268	231406	232	0
58	0.951806	1	397080	0.471922	4	-173186	6	-329904	270	157542	230	0
59	0.953986	1	352620	0.473164	6	-299039	4	-192096	276	287581	224	0
60	0.95111	1	377784	0.495434	4	-189280	6	-316332	264	161896	236	0
61	0.95152	1	371160	0.495672	4	-215280	6	-287100	270	190680	230	0
62	0.95127	1	371376	0.495452	5	-255242	5	-239076	272	245686	228	0
63	0.951533	1	313740	0.495087	7	-326079	3	-171216	261	289261	239	0
64	0.950159	1	363564	0.495244	4	-205855	6	-300672	259	171661	241	0
65	0.950974	1	364968	0.495491	5	-249002	5	-248472	262	232078	238	0
66	0.951005	1	436824	0.495771	4	-161590	6	-331992	272	179410	228	0
67	0.952993	1	277632	0.510877	6	-312416	4	-198360	266	235312	234	0
68	0.951584	1	349956	0.510277	4	-215319	6	-293364	259	171661	241	0
69	0.950503	1	405216	0.509535	3	-138112	7	-369576	267	117376	233	0
70		0	-52272	0.524014	7	-472860	3	0	260	30988	240	0
71	0.967219	1	399996	0.507178	3	-135057	7	-374796	261	108843	239	0
72	0.967382	1	400140	0.506385	3	-137631	7	-371664	259	112749	241	0
73	0.967736	1	288360	0.506309	8	-395876	2	-95004	257	361508	243	0
74	0.96604	1	354312	0.505902	4	-202930	6	-306936	265	158102	235	0
75	0.965632	1	321408	0.505494	6	-300690	4	-199404	261	261646	239	0
76	0.965405	1	322056	0.505128	7	-348374	3	-141984	263	327698	237	0
77	0.964352	1	378432	0.504306	7	-309166	3	-172260	264	327586	236	0
78	0.964462	1	391248	0.504361	4	-177242	6	-326772	265	158102	235	0
79	0.964378	1	350460	0.504422	5	-260429	5	-239076	256	234591	244	0
80	0.964346	1	344340	0.503609	4	-187135	6	-328860	256	127813	244	0
81	0.963859	1	268056	0.5034	6	-321750	4	-190008	246	241234	254	0
82	0.962316	1	306180	0.502566	6	-299247	4	-205668	246	246757	254	0
83	0.961308	1	353052	0.502042	5	-234559	5	-269352	257	201341	243	0
84	0.961919	1	384588	0.502275	5	-220649	5	-276660	263	211715	237	0
85	0.962242	1	386388	0.502572	5	-216723	5	-280836	268	207473	232	0
86	0.962568	1	296280	0.502788	8	-393042	2	-96048	259	364966	241	0
87	0.960376	1	394056	0.501421	4	-191334	6	-309024	260	180754	240	0
88	0.9622	0	-29832	0.502513	7	-488818	3	0	256	17426	244	0
89	0.958839	1	388260	0.486455	4	-177983	6	-326772	253	157605	247	0
90	0.95854	1	341712	0.487201	6	-302614	4	-191052	262	283626	238	0
91	0.954644	1	343440	0.502786	5	-261300	5	-240120	259	228732	241	0
92	0.953602	1	385884	0.502919	4	-171613	6	-335124	265	145215	235	0
93	0.953335	1	328932	0.503177	7	-344929	3	-144072	271	328643	229	0
94	0.954089	1	425520	0.503244	3	-140036	7	-361224	275	138572	225	0
95	0.955385	1	333432	0.504048	7	-335114	3	-154512	271	319438	229	0
96	0.9556	1	356868	0.504559	6	-266669	4	-229680	263	248535	237	0
97	0.956218	1	336960	0.505137	6	-289874	4	-207756	252	262654	248	0
98	0.955481	1	264384	0.504168	9	-436618	1	-53244	256	394758	244	0
99	0.953153	1	383472	0.504249	4	-182650	6	-322596	256	159110	244	0
100	0.95377	1	368352	0.504573	6	-273390	4	-218196	259	269234	241	0
101	0.954213	1	326124	0.505322	5	-258635	5	-248472	253	209153	247	0
102	0.95527	1	424296	0.505827	2	-82056	8	-431172	254	59920	246	0
103	0.957347	1	395964	0.506423	3	-135187	7	-375840	258	105497	242	0
104	0.958079	1	319932	0.506023	6	-292357	4	-209844	259	248983	241	0
105	0.956972	1	271044	0.505644	8	-393211	2	-103356	259	341033	241	0
106	0.954927	1	369432	0.504604	4	-184392	6	-324684	264	147168	236	0
107	0.956234	1	357084	0.504915	7	-306631	3	-181656	269	303093	231	0
108	0.955578	1	385704	0.504997	6	-258648	4	-230724	274	263872	226	0
109		0	10624	0.520901	4	-259704	6	0	268	-133352	232	0
110	0.939566	1	344196	0.500863	5	-256763	5	-245340	276	221305	224	0
111	0.939625	1	345996	0.500635	5	-252837	5	-249516	275	217735	225	0
112	0.939686	1	350100	0.500447	4	-217893	6	-290232	278	173215	222	0
113	0.938827	1	395028	0.500306	5	-226759	5	-266220	273	229005	227	0
114	0.940406	1	356328	0.50024	5	-238966	5	-263088	278	208194	222	0
115	0.938752	0	34672	0.499766	5	-401856	5	0	264	-69592	236	0
116	0.933491	1	285984	0.481343	8	-389506	2	-103356	266	349454	234	0
117	0.931509	1	349596	0.481947	5	-244985	5	-257868	279	209923	221	0
118	0.931866	1	394344	0.482957	4	-196482	6	-302760	286	185206	214	0
119	0.935443	1	357408	0.483786	8	-366574	2	-109620	287	383922	213	0
120	0.93474	1	379692	0.483764	4	-205335	6	-296496	288	183141	212	0
121	0.935047	1	408204	0.483577	3	-137371	7	-369576	288	116865	212	0
122	0.937227	1	387324	0.485155	4	-197353	6	-303804	292	179011	208	0
123	0.936254	1	413460	0.484908	4	-195221	6	-298584	293	200991	207	0
124	0.936716	1	381888	0.483929	5	-226538	5	-270396	287	214550	213	0
125	0.938329	1	346788	0.48601	6	-303095	4	-188964	282	286909	218	0
126	0.940249	0	89728	0.486692	5	-387136	5	0	283	-85256	217	0
127	0.929301	0	44584	0.470197	5	-366282	5	0	280	-70574	220	0
128	0.929681	1	385416	0.448899	4	-181298	6	-323640	278	156646	222	0
129	0.929672	1	368100	0.450592	5	-250835	5	-245340	287	234801	213	0
130	0.923472	1	435096	0.473995	3	-130702	7	-369576	287	133546	213	0
131	0.926441	1	401652	0.474593	4	-200759	6	-295452	275	199325	225	0
132	0.928206	1	345024	0.474847	6	-289614	4	-205668	265	268562	235	0
133	0.928046	0	23064	0.474209	4	-282399	6	0	262	-138967	238	0
134	0.931761	1	369108	0.446488	4	-196651	6	-310068	260	164185	240	0
135	0.932166	1	350352	0.446848	5	-240448	5	-263088	262	206304	238	0
136	0.929104	1	398376	0.463771	3	-124150	7	-388368	264	91938	236	0
137	0.93251	1	304344	0.465123	7	-320580	3	-180612	262	272580	238	0
138	0.931157	1	353844	0.466366	4	-212615	6	-295452	261	171437	239	0
139	0.929925	1	330408	0.465361	6	-281060	4	-220284	257	243684	243	0
140	0.929093	1	380448	0.465244	4	-200798	6	-301716	261	180642	239	0
141	0.929116	1	392040	0.46452	3	-155298	7	-352872	262	128982	238	0
142	0.928614	1	362484	0.463929	6	-294853	4	-194184	262	292831	238	0
143	0.927835	1	323496	0.46384	6	-301912	4	-197316	263	265104	237	0
144	0.924948	1	390888	0.461889	3	-134706	7	-377928	262	99526	238	0
145	0.925242	0	272	0.463074	4	-257871	6	0	264	-134027	236	0
146	0.932783	1	311832	0.444313	8	-382226	2	-104400	264	364406	236	0
147	0.939226	1	392076	0.462348	3	-137891	7	-373752	268	104377	232	0
148	0.944683	1	295560	0.480595	6	-307970	4	-198360	261	246918	239	0
149	0.942558	0	37432	0.478721	1	-85780	9	0	259	-277088	241	0
150	0.938542	1	352332	0.455565	6	-293891	4	-198360	255	282569	245	0
151	0.936256	1	421812	0.453508	3	-127907	7	-376884	248	121345	252	0
152	0.93682	1	318528	0.454628	7	-321412	3	-175392	256	287980	244	0
153	0.936078	1	387432	0.455416	5	-217334	5	-279792	262	209986	238	0
154	0.937576	1	361512	0.476384	6	-259428	4	-236988	264	242900	236	0
155	0.937378	1	447984	0.47564	1	-36166	9	-479196	260	18746	240	0
156	0.939877	1	384768	0.477546	3	-133614	7	-381060	259	92498	241	0
157	0.939535	1	349740	0.477396	5	-247559	5	-254736	263	215397	237	0
158	0.940671	1	280152	0.477083	8	-393562	2	-100224	266	349454	234	0
159	0.938816	1	345024	0.475116	6	-289614	4	-205668	268	268226	232	0
160	0.939188	0	9152	0.475358	4	-273170	6	0	271	-118578	229	0
161	0.940136	1	360252	0.45674	6	-291057	4	-199404	278	283675	222	0
162	0.939289	1	371016	0.455583	6	-284908	4	-203580	277	285628	223	0
163	0.939517	1	422784	0.456658	2	-91130	8	-420732	281	67942	219	0
164	0.942118	1	362016	0.459207	5	-232336	5	-269352	273	205072	227	0
165	0.941373	1	353772	0.459108	5	-247429	5	-253692	269	218407	231	0
166	0.937662	1	316152	0.476944	7	-315042	3	-183744	261	276374	239	0
167	0.937774	1	335556	0.476483	7	-318929	3	-173304	270	299299	230	0
168	0.936292	1	337896	0.474433	6	-270504	4	-230724	266	235312	234	0
169	0.937405	1	411804	0.47434	3	-129519	7	-377928	262	112413	238	0
170	0.944836	1	360324	0.50042	5	-256243	5	-241164	267	237041	233	0
171	0.945011	1	316080	0.500626	7	-349856	3	-141984	266	323680	234	0
172	0.942651	1	363672	0.500264	5	-225836	5	-276660	263	198828	237	0
173	0.94367	1	395964	0.500396	3	-135187	7	-375840	266	104601	234	0
174	0.943861	1	351756	0.500371	4	-211393	6	-297540	264	167419	236	0
175	0.943642	1	311076	0.500362	8	-386763	2	-99180	263	370041	237	0
176	0.940497	1	287388	0.499081	9	-432653	1	-51156	264	410431	236	0
177	0.938161	1	322992	0.498757	5	-256802	5	-251604	261	202734	239	0
178	0.937504	1	351396	0.498787	3	-168857	7	-348696	254	109627	246	0
179	0.939239	1	340596	0.499466	5	-264615	5	-236988	245	232141	255	0
180	0.939132	1	386856	0.499146	3	-134836	7	-378972	247	97524	253	0
181		0	672	0.520952	6	-443540	4	0	247	-48988	253	0
182	0.943497	1	356148	0.50259	4	-181597	6	-331992	243	132951	257	0
183	0.943162	1	316152	0.502476	7	-315042	3	-183744	250	277606	250	0
184	0.940707	1	256752	0.502199	9	-444600	1	-45936	251	399000	249	0
185	0.938186	1	357732	0.500976	4	-209911	6	-297540	251	172557	249	0
186	0.938283	1	395388	0.500596	4	-197093	6	-301716	256	190407	244	0
187	0.940186	1	349020	0.500746	5	-234689	5	-270396	258	197547	242	0
188	0.940504	1	431460	0.500351	2	-83759	8	-426996	261	68341	239	0
189	0.942671	1	350064	0.499864	5	-235300	5	-269352	264	198716	236	0
190	0.94125	1	350460	0.500235	7	-332631	3	-152424	266	332885	234	0
191	0.94102	1	421164	0.500224	2	-80223	8	-434304	265	53165	235	0
192	0.943428	1	365004	0.500384	5	-231595	5	-269352	271	207137	229	0
193	0.943458	1	352296	0.500249	7	-311298	3	-177480	272	304598	228	0
194	0.942469	1	396252	0.50004	3	-140335	7	-369576	270	111517	230	0
195	0.943477	1	375336	0.500184	5	-217724	5	-282924	270	198044	230	0
196	0.944902	1	402372	0.499442	3	-141427	7	-366444	274	118433	226	0
197	0.947369	1	406944	0.500058	4	-169000	6	-331992	274	160776	226	0
198	0.949104	1	340380	0.500985	6	-296855	4	-198360	268	273749	232	0
199	0.94888	1	382428	0.502115	4	-182039	6	-323640	266	156149	234	0
200	0.949727	1	373392	0.502652	5	-219076	5	-281880	263	198828	237	0
201	0.949456	1	383868	0.502879	3	-135577	7	-378972	267	93443	233	0
202		0	5728	0.520788	6	-436731	4	0	270	-16111	230	0
203	0.948057	1	395892	0.504853	4	-170001	6	-334080	275	151459	225	0
204	0.949686	1	393624	0.505203	4	-183612	6	-318420	277	167804	223	0
205	0.952369	1	423756	0.505678	3	-126555	7	-377928	284	117313	216	0
206	0.953614	1	399672	0.505101	6	-291720	4	-186876	288	321216	212	0
207	0.953694	1	392184	0.505498	7	-302276	3	-176436	279	329588	221	0
208	0.95449	1	379008	0.5066	5	-247260	5	-246384	274	241780	226	0
209	0.953521	1	369720	0.507747	7	-333944	3	-145116	279	351680	221	0
210	0.953887	0	65576	0.50881	6	-463084	4	0	281	-23920	219	0
211	0.942953	1	415980	0.486904	3	-131963	7	-373752	274	118433	226	0
212	0.942829	1	339624	0.487285	6	-301392	4	-193140	269	279160	231	0
213	0.942218	1	362880	0.487877	5	-247780	5	-250560	270	227500	230	0
214	0.942473	1	432648	0.488177	2	-86944	8	-422820	269	72968	231	0
215	0.943344	1	284724	0.488387	7	-348933	3	-152424	258	293279	242	0
216	0.941153	1	313632	0.488921	6	-306098	4	-195228	261	261646	239	0
217	0.93893	1	321264	0.487941	6	-298116	4	-202536	260	258076	240	0
218	0.93671	1	378828	0.488211	4	-189891	6	-315288	258	164409	242	0
219	0.937715	1	368748	0.488936	5	-226317	5	-274572	253	205471	247	0
220	0.937359	1	310068	0.488699	6	-296543	4	-207756	244	246981	256	0
221	0.935686	1	361260	0.487705	5	-236873	5	-264132	249	213283	251	0
222	0.935079	1	376668	0.48746	3	-151281	7	-362268	250	110075	250	0
223	0.91918	1	322308	0.503711	4	-226525	6	-288144	243	162407	257	0
224	0.916848	1	328248	0.503307	5	-242450	5	-267264	248	189462	252	0
225	0.914725	1	318240	0.503263	7	-316264	3	-181656	245	281848	255	0
226	0.911195	1	286128	0.502073	6	-319878	4	-186876	245	256074	255	0
227	0.90725	1	368532	0.502048	4	-186355	6	-322596	250	150577	250	0
228	0.906409	1	332460	0.502226	6	-299689	4	-197316	251	271971	249	0
229	0.904733	1	318528	0.501959	5	-249210	5	-262044	250	189238	250	0
230	0.902859	1	303372	0.501279	6	-285155	4	-223416	248	224441	252	0
231		0	-11440	0.516438	5	-363878	5	0	252	-80822	248	0
232	0.942574	1	326088	0.496521	6	-276042	4	-227592	253	233086	247	0
233	0.942265	1	326664	0.496631	6	-286338	4	-215064	254	247702	246	0
234	0.941429	1	350316	0.496604	4	-185653	6	-328860	240	133287	260	0
235	0.939488	1	283140	0.496909	6	-320619	4	-186876	236	255241	264	0
236	0.93945	1	212544	0.496855	9	-448604	1	-54288	239	363524	261	0
237	0.936983	1	375768	0.497168	3	-153244	7	-360180	234	113708	266	0
238	0.938325	1	322380	0.497777	5	-263913	5	-243252	237	214627	263	0
239	0.936935	1	450000	0.496724	0	0	10	-522000	238	-26656	262	0
240	0.938927	1	331992	0.497208	5	-237172	5	-272484	242	186452	258	0
241	0.939454	1	359100	0.497441	4	-198263	6	-311112	249	158053	251	0
242	0.939402	1	400284	0.497416	3	-140205	7	-368532	250	117439	250	0
243	0.939966	1	354780	0.497038	4	-193245	6	-318420	253	146559	247	0
244	0.940733	1	378504	0.497829	4	-202150	6	-300672	262	180530	238	0
245	0.941901	1	366408	0.498025	6	-274742	4	-217152	265	268562	235	0
246	0.943001	1	379044	0.498457	5	-229853	5	-267264	268	218519	232	0
247	0.945068	1	379584	0.498922	4	-185354	6	-320508	269	157654	231	0
248	0.945309	0	-16008	0.498486	6	-467369	4	0	262	4631	238	0
249	0.946524	1	374112	0.480425	5	-231946	5	-266220	271	216342	229	0
250	0.947761	1	346284	0.480758	5	-257985	5	-243252	272	225435	228	0
251	0.948697	1	402732	0.480773	4	-183963	6	-315288	275	177233	225	0
252	0.950613	1	380844	0.499533	5	-225927	5	-271440	269	214725	231	0
253	0.951684	1	374148	0.500311	3	-142337	7	-373752	266	93555	234	0
254	0.952595	1	402660	0.5003	5	-218777	5	-273528	271	225547	229	0
255	0.953581	1	360576	0.501236	4	-206596	6	-300672	265	169148	235	0
256	0.955003	1	404172	0.501671	3	-137501	7	-370620	261	116207	239	0
257	0.958346	1	292320	0.501683	7	-358358	3	-138852	255	313866	245	0
258	0.95692	1	347436	0.502473	6	-278577	4	-218196	262	256011	238	0
259	0.957353	1	406656	0.502409	2	-91650	8	-424908	263	55230	237	0
260	0.956602	1	366084	0.502171	6	-287001	4	-202536	263	285355	237	0
261	0.957194	1	378936	0.504339	4	-209872	6	-291276	263	191464	237	0
262	0.957535	1	306828	0.504996	7	-346931	3	-148248	257	311801	243	0
263	0.955905	1	389880	0.505382	4	-188890	6	-313200	261	173278	239	0
264	0.956524	1	347148	0.506298	6	-273429	4	-224460	264	248423	236	0
265	0.955972	1	366264	0.505785	6	-272168	4	-220284	258	265664	242	0
266	0.955969	1	400104	0.50547	3	-155038	7	-350784	258	136794	242	0
267	0.956341	1	364248	0.505287	5	-236132	5	-264132	258	214116	242	0
268	0.956071	1	402444	0.505612	4	-178815	6	-321552	259	171661	241	0
269		0	7752	0.521525	7	-523749	3	0	261	20571	239	0
270	0.94795	1	331164	0.504045	7	-348725	3	-138852	266	336567	234	0
271	0.947635	1	309168	0.503791	6	-298506	4	-205668	265	246470	235	0
272	0.945645	1	410292	0.504214	3	-138593	7	-367488	264	123235	236	0
273	0.946279	0	26320	0.503783	5	-379161	5	0	271	-65189	229	0
274	0.942187	1	363024	0.485585	5	-250354	5	-247428	268	231406	232	0
275	0.94122	1	383328	0.484928	4	-180076	6	-325728	265	154420	235	0
276	0.941777	1	406980	0.484955	3	-151593	7	-352872	273	136955	227	0
277	0.941845	1	425700	0.484956	1	-53001	9	-465624	272	19243	228	0
278	0.945009	1	381096	0.485625	5	-248482	5	-244296	273	245574	227	0
279	0.945781	0	66120	0.484747	4	-278709	6	0	277	-146101	223	0
280	0.937784	1	407664	0.46335	4	-181870	6	-316332	274	179186	226	0
281	0.938916	1	323640	0.463571	6	-304486	4	-194184	274	267554	226	0
282	0.937406	1	386352	0.464091	5	-234130	5	-259956	277	230398	223	0
283	0.939567	1	365940	0.464161	6	-284427	4	-205668	270	280889	230	0
284	0.938924	0	15240	0.464591	4	-283605	6	0	266	-125405	234	0
285	0.941741	1	377172	0.443806	4	-196391	6	-307980	266	170877	234	0
286	0.94204	1	397080	0.444229	4	-173186	6	-329904	272	157318	228	0
287	0.941957	1	398808	0.445291	3	-131872	7	-378972	276	101640	224	0
288	0.942895	1	443628	0.446456	3	-120757	7	-378972	274	129479	226	0
289	0.943994	1	447984	0.447831	1	-36166	9	-479196	275	17066	225	0
290	0.942646	1	375984	0.469057	6	-265408	4	-225504	277	263536	223	0
291	0.943776	1	386100	0.468588	5	-211575	5	-287100	278	198989	222	0
292	0.945666	1	374436	0.469026	3	-147485	7	-367488	273	100135	227	0
293	0.944793	1	379008	0.468526	5	-247260	5	-246384	272	242004	228	0
294	0.942476	1	407448	0.487344	5	-214110	5	-277704	268	224042	232	0
295	0.943537	1	386748	0.487659	4	-187057	6	-316332	273	166411	227	0
296	0.943618	1	379224	0.487246	3	-142818	7	-371664	274	98182	226	0
297	0.942958	1	340164	0.487349	7	-329095	3	-159732	271	317597	229	0
298	0.940878	1	394776	0.485531	4	-204204	6	-293364	273	197708	227	0
299	0.941216	1	397908	0.486707	3	-133835	7	-376884	275	103593	225	0
