# Supplementary material for: Promoting distributed photovoltaic adoption: An evolutionary game model approach for stakeholder coordination
Source: PLoS One. 2024 Jun 21;19(6):e0302241. doi: 10.1371/journal.pone.0302241 (PMC11192349; doi:10.1371/journal.pone.0302241)
Supplement: S1 File — (ZIP) [file pone.0302241.s001.zip › data0103/Figure7(c)Data.xlsx]

## Sheet: Sheet1
	government probability	government strategy	government profits	company probability	Company investment	Company investment profit	The company does not invest	The company does not invest profits	The owner provides the venue	Owner provides site profit	The owner does not provide the venue	Owner does not provide venue profit
0	0.5	0	-27352	0.5	5	-371829	5	0	252	-64253	248	0
1	0.5	1	367344	0.5	4	-183170	6	-326772	252	144830	248	0
2	0.5	0	-7440	0.5	5	-362656	5	0	252	-84504	248	0
3	0.5	1	346644	0.5	5	-228319	5	-278748	252	187173	248	0
4	0.5	1	364068	0.5	4	-178763	6	-333036	252	135625	248	0
5	0.5	0	8560	0.5	5	-357768	5	0	252	-99232	248	0
6	0.5	0	-39768	0.5	6	-431240	4	0	252	-18228	248	0
7	0.5	0	-20952	0.5	7	-524368	3	0	252	25956	248	0
8	0.5	0	-27024	0.5	4	-313021	6	0	252	-101073	248	0
9	0.5	1	301500	0.5	5	-251693	5	-264132	252	176127	248	0
10	0.5	1	332460	0.5	6	-299689	4	-197316	252	271859	248	0
11	0.5	0	-3264	0.5	5	-367560	5	0	252	-84504	248	0
12	0.5	0	-11728	0.5	4	-283629	6	0	252	-130529	248	0
13	0.5	0	-49264	0.5	5	-381613	5	0	252	-42161	248	0
14	0.5	1	344340	0.5	4	-187135	6	-328860	252	128261	248	0
15	0.5	0	-10624	0.5	6	-462505	4	0	252	-20069	248	0
16	0.5	0	31840	0.5	7	-536049	3	0	252	-5341	248	0
17	0.5	1	371700	0.5	3	-170781	7	-340344	252	131943	248	0
18	0.5	1	293724	0.5	7	-329303	3	-173304	252	275541	248	0
19	0.5	1	286056	0.5	7	-354692	3	-145116	252	303156	248	0
20	0.5	0	-21904	0.5	4	-280558	6	0	252	-125006	248	0
21	0.5	1	414648	0.5	1	-54002	9	-467712	252	12278	248	0
22	0.996501	1	450000	0.180158	0	0	10	-522000	253	-28336	247	0
23	0.997096	1	420624	0.205489	1	-52520	9	-467712	252	15960	248	0
24	0.99742	1	384912	0.205607	3	-136188	7	-377928	254	96740	246	0
25	0.997504	1	408600	0.206684	2	-90298	8	-425952	255	56126	245	0
26	0.997767	1	374004	0.229561	4	-211965	6	-290232	258	190183	242	0
27	0.997692	1	430200	0.252839	1	-43186	9	-476064	254	12054	246	0
28	0.997836	1	424080	0.280338	1	-42094	9	-479196	265	3458	235	0
29	0.997888	1	386784	0.312775	5	-241852	5	-250560	272	242004	228	0
30	0.998084	1	388908	0.312039	5	-225667	5	-269352	279	220969	221	0
31	0.998204	1	388044	0.31473	4	-210223	6	-288144	281	198653	219	0
32	0.998254	1	435708	0.34816	3	-123591	7	-377928	281	125013	219	0
33	0.998345	1	400356	0.383475	6	-249795	4	-236988	282	264817	218	0
34	0.998011	1	381852	0.421686	5	-243945	5	-249516	285	238707	215	0
35	0.99808	1	318780	0.424402	7	-343967	3	-148248	271	317597	229	0
36	0.997776	1	371772	0.464245	4	-208169	6	-295452	272	181251	228	0
37	0.998534	1	379872	0.50365	4	-190502	6	-314244	267	165242	233	0
38	0.998544	1	326736	0.503681	7	-323726	3	-170172	267	297794	233	0
39	0.998584	1	384984	0.504546	4	-173576	6	-333036	262	147392	238	0
40	0.998697	1	363816	0.50556	5	-228410	5	-273528	268	201950	232	0
41		0	35328	0.546195	4	-269512	6	0	272	-138200	228	0
42	0.996609	1	370548	0.508582	6	-294593	4	-192096	278	298403	222	0
43	0.996375	1	364932	0.508368	4	-194207	6	-314244	282	154357	218	0
44	0.996202	1	366372	0.506913	6	-292149	4	-196272	285	290255	215	0
45	0.996142	1	357480	0.507651	5	-259558	5	-238032	281	237314	219	0
46	0.995973	1	373392	0.506215	6	-291278	4	-195228	283	296002	217	0
47	0.995971	1	363240	0.506747	6	-290316	4	-199404	281	285180	219	0
48	0.995738	1	411048	0.505466	3	-134056	7	-372708	287	115136	213	0
49	0.995692	1	368388	0.506629	7	-328185	3	-152424	285	341803	215	0
50	0.995625	1	390312	0.506232	4	-196612	6	-303804	285	181636	215	0
51	0.99563	1	426564	0.505979	5	-212849	5	-273528	285	238707	215	0
52	0.995769	1	340020	0.507747	7	-326521	3	-162864	281	312795	219	0
53	0.995415	1	387648	0.506735	4	-185094	6	-318420	275	164346	225	0
54	0.995366	1	371700	0.505428	5	-242983	5	-253692	283	227885	217	0
55	0.995326	1	364500	0.507208	7	-330889	3	-150336	280	342363	220	0
56	0.995502	1	421200	0.508211	5	-207220	5	-281880	285	225820	215	0
57	0.995685	1	397692	0.508779	5	-238277	5	-251604	291	245399	209	0
58	0.995749	1	378576	0.508758	5	-239538	5	-255780	292	228718	208	0
59	0.99593	1	394452	0.510132	6	-288665	4	-192096	285	312347	215	0
60	0.995962	1	398700	0.510135	4	-184093	6	-316332	279	173103	221	0
61	0.996078	1	362196	0.511097	4	-217503	6	-287100	282	183813	218	0
62		0	32632	0.554004	7	-502863	3	0	285	31985	215	0
63	0.996217	1	353088	0.525111	8	-361556	2	-116928	287	372876	213	0
64	0.996179	1	375516	0.525737	4	-202891	6	-300672	280	176673	220	0
65	0.996208	1	350028	0.525995	5	-252707	5	-248472	279	220969	221	0
66	0.996184	1	392004	0.526851	4	-172705	6	-331992	279	151011	221	0
67	0.996244	1	381852	0.527145	5	-243945	5	-249516	277	239603	223	0
68	0.996302	1	379836	0.526552	4	-207909	6	-293364	272	188615	228	0
69	0.996204	1	405216	0.526669	3	-138112	7	-369576	274	116592	226	0
70	0.996319	1	347508	0.525728	7	-315965	3	-173304	272	306439	228	0
71	0.996185	1	432864	0.524383	3	-126906	7	-374796	273	127750	227	0
72	0.996205	1	406116	0.524969	3	-136149	7	-371664	271	115087	229	0
73	0.996409	1	321228	0.524381	8	-387725	2	-95004	270	380303	230	0
74	0.996204	1	363276	0.524615	4	-200707	6	-306936	269	163177	231	0
75	0.996177	1	348300	0.523058	6	-294021	4	-199404	271	277095	229	0
76	0.996124	1	304128	0.521524	7	-352820	3	-141984	266	316316	234	0
77	0.995725	1	297756	0.520119	7	-329173	3	-172260	265	277767	235	0
78	0.995351	1	364356	0.519248	4	-183911	6	-326772	272	140749	228	0
79	0.995295	1	344484	0.517632	5	-261911	5	-239076	258	230685	242	0
80	0.995094	1	380196	0.516087	4	-178243	6	-328860	254	150129	246	0
81	0.995017	1	318852	0.51562	6	-309153	4	-190008	252	271859	248	0
82	0.994833	1	321120	0.515764	6	-295542	4	-205668	253	255178	247	0
83		0	13176	0.543332	5	-363259	5	0	260	-84995	240	0
84	0.996107	1	366660	0.502243	5	-225095	5	-276660	265	200445	235	0
85	0.996078	1	380700	0.502514	5	-223353	5	-274572	266	211379	234	0
86	0.996178	1	329544	0.50222	7	-337818	3	-152424	264	320222	236	0
87	0.995972	1	382104	0.499934	4	-194298	6	-309024	264	172942	236	0
88	0.995973	1	319572	0.499981	7	-322023	3	-174348	256	289821	244	0
89	0.995764	1	339876	0.497675	5	-251745	5	-252648	261	211939	239	0
90	0.995526	1	320796	0.496208	6	-307801	4	-191052	264	270515	236	0
91	0.995424	1	352404	0.494657	5	-259077	5	-240120	262	233919	238	0
92	0.995105	1	367956	0.493909	4	-176059	6	-335124	259	134841	241	0
93	0.994946	1	333144	0.493992	5	-257764	5	-247428	261	213780	239	0
94	0.994996	1	393768	0.492044	4	-186186	6	-315288	264	172942	236	0
95	0.995122	1	303552	0.494675	7	-342524	3	-154512	257	302596	243	0
96	0.994936	1	371304	0.492356	5	-217854	5	-283968	257	195818	243	0
97	0.995213	1	295128	0.494397	6	-300248	4	-207756	259	236096	241	0
98	0.995203	1	306540	0.494896	7	-341783	3	-154512	255	304661	245	0
99	0.994965	1	386460	0.496838	4	-181909	6	-322596	262	160279	238	0
100	0.995139	1	338472	0.498935	6	-280800	4	-218196	265	250152	235	0
101	0.994966	1	367956	0.498385	5	-248261	5	-248472	262	233919	238	0
102	0.995169	1	418320	0.500298	2	-83538	8	-431172	274	53998	226	0
103	0.995547	1	413892	0.502342	3	-130741	7	-375840	273	114863	227	0
104		0	27840	0.540193	7	-498610	3	0	273	11550	227	0
105	0.994594	1	324828	0.508366	8	-379873	2	-103356	272	372715	228	0
106	0.994335	1	378396	0.508196	4	-182169	6	-324684	268	152243	232	0
107	0.994562	1	321228	0.507277	7	-315523	3	-181656	267	281225	233	0
108	0.994277	1	337896	0.507677	6	-270504	4	-230724	267	235200	233	0
109	0.994364	1	397080	0.507056	4	-173186	6	-329904	272	157318	228	0
110	0.994628	1	353160	0.50793	5	-254540	5	-245340	266	227948	234	0
111	0.994772	1	357948	0.508102	5	-249873	5	-249516	271	225547	229	0
112	0.994796	1	382968	0.509038	4	-209742	6	-290232	268	194586	232	0
113	0.994861	1	391536	0.509404	4	-182390	6	-320508	260	166026	240	0
114	0.995106	1	347364	0.508273	5	-241189	5	-263088	266	204015	234	0
115	0.994912	1	342252	0.509256	5	-258115	5	-244296	265	222537	235	0
116	0.995075	1	297936	0.507725	8	-386542	2	-103356	262	357266	238	0
117	0.994762	1	340632	0.506155	5	-247208	5	-257868	268	205632	232	0
118	0.994958	1	362448	0.507475	5	-240058	5	-259956	258	217798	242	0
119	0.995189	1	302508	0.506615	7	-341913	3	-155556	251	301427	249	0
120	0.994839	1	385668	0.507188	4	-203853	6	-296496	256	190407	244	0
121	0.995039	1	399240	0.506386	3	-139594	7	-369576	265	113918	235	0
122	0.995167	1	350928	0.507336	5	-250744	5	-250560	264	220808	236	0
123	0.994886	1	401508	0.505988	4	-198185	6	-298584	261	197211	239	0
124	0.994833	1	346032	0.508126	5	-235430	5	-270396	254	196154	246	0
125		0	-34536	0.542858	6	-461854	4	0	258	7638	242	0
126	0.998123	1	357048	0.508891	5	-251836	5	-247428	258	228844	242	0
127	0.998089	1	314532	0.508318	6	-304135	4	-197316	255	260477	245	0
128	0.998078	1	337032	0.508897	5	-255060	5	-249516	259	214004	241	0
129	0.998077	1	321156	0.509499	7	-350337	3	-139896	258	330099	242	0
130	0.99795	1	365976	0.509063	4	-194818	6	-313200	267	157878	233	0
131	0.997972	1	386712	0.509142	4	-204464	6	-295452	264	191352	236	0
132	0.99802	1	374904	0.509442	6	-282204	4	-205668	269	286524	231	0
133	0.998007	1	370800	0.509654	5	-244946	5	-251604	270	231182	230	0
134	0.997972	1	364608	0.508718	6	-278668	4	-212976	274	271236	226	0
135	0.998001	1	378648	0.508905	6	-276926	4	-210888	276	282058	224	0
136	0.998061	1	400788	0.509188	4	-185315	6	-314244	279	176785	221	0
137	0.998222	1	357552	0.508837	8	-369148	2	-106488	286	387716	214	0
138	0.998247	1	391176	0.510414	6	-284258	4	-198360	287	302918	213	0
139	0.998289	1	381204	0.512252	6	-268463	4	-220284	285	271845	215	0
140	0.998398	1	389016	0.515043	5	-245648	5	-245340	289	247464	211	0
141	0.998403	1	415116	0.516017	4	-188721	6	-305892	297	193179	203	0
142	0.998424	1	395352	0.515875	6	-286702	4	-194184	300	308826	200	0
143	0.998482	1	399600	0.517384	7	-326534	3	-145116	300	367738	200	0
144	0.998479	1	429732	0.518549	3	-125073	7	-377928	297	119539	203	0
145	0.998583	1	408312	0.520008	5	-229554	5	-258912	291	243558	209	0
146		0	12152	0.551276	9	-625351	1	0	289	130233	211	0
147	0.997139	1	395064	0.52977	3	-137150	7	-373752	290	103754	210	0
148	0.997326	1	415080	0.529088	6	-278330	4	-198360	289	317422	211	0
149	0.997496	1	436608	0.530194	3	-121628	7	-380016	288	122388	212	0
150	0.997727	1	388188	0.530188	6	-284999	4	-198360	287	301077	213	0
151	0.997769	1	433764	0.530631	3	-124943	7	-376884	292	123781	208	0
152	0.997856	1	350820	0.532994	8	-375167	2	-101268	287	389445	213	0
153	0.997812	1	361944	0.533223	6	-267150	4	-227592	284	251706	216	0
154	0.997796	1	366912	0.534447	7	-319852	3	-162864	281	329364	219	0
155	0.9978	1	396072	0.534387	3	-155168	7	-351828	278	130872	222	0
156	0.997832	1	389916	0.53428	4	-171483	6	-334080	267	148673	233	0
157	0.997812	1	373644	0.533802	5	-241631	5	-254736	267	229677	233	0
158	0.997841	1	310032	0.533207	8	-386152	2	-100224	269	367528	231	0
159	0.997689	1	348012	0.531552	6	-288873	4	-205668	268	270067	232	0
160	0.997624	1	368892	0.53118	5	-228891	5	-271440	264	207921	236	0
161	0.997583	1	318420	0.531602	6	-301431	4	-199404	260	259917	240	0
162	0.997379	1	304740	0.530153	7	-345709	3	-150336	260	307783	240	0
163	0.997171	1	378684	0.529195	4	-187317	6	-318420	261	160391	239	0
164	0.997121	1	359028	0.527541	5	-233077	5	-269352	271	203455	229	0
165	0.996945	1	356760	0.526222	5	-246688	5	-253692	268	220360	232	0
166	0.99681	1	315036	0.524507	9	-421447	1	-56376	276	420133	224	0
167		0	9048	0.548903	7	-483906	3	0	269	9034	231	0
168	0.996753	1	350352	0.512947	7	-312650	3	-176436	280	303702	220	0
169	0.996572	1	414792	0.512961	3	-128778	7	-377928	279	112350	221	0
170	0.996509	1	414108	0.513835	5	-242905	5	-241164	289	267715	211	0
171	0.996584	1	336996	0.514131	7	-344669	3	-141984	282	334775	218	0
172	0.996295	1	381600	0.512255	5	-221390	5	-276660	276	208418	224	0
173	0.996389	1	416340	0.51265	4	-174499	6	-322596	275	177233	225	0
174	0.99655	1	393660	0.513389	5	-238407	5	-252648	275	243509	225	0
175	0.996627	1	329004	0.514083	8	-382317	2	-99180	274	379855	226	0
176	0.996432	1	317268	0.515208	9	-425243	1	-51156	275	427609	225	0
177	0.996207	1	358848	0.514817	5	-247910	5	-251604	275	223258	225	0
178	0.99616	1	399204	0.513404	3	-157001	7	-348696	271	137179	229	0
179	0.996437	1	308844	0.512838	6	-310765	4	-191052	269	262591	231	0
180	0.996318	1	413748	0.51231	3	-128167	7	-378972	268	111741	232	0
181	0.996454	1	362988	0.51162	6	-267761	4	-226548	267	255451	233	0
182	0.996584	1	371088	0.512243	4	-177892	6	-331992	269	139244	231	0
183	0.996769	1	346032	0.514962	7	-307632	3	-183744	278	292880	222	0
184	0.996679	1	334440	0.515197	9	-425334	1	-45936	277	443954	223	0
185	0.99661	1	405540	0.51524	4	-198055	6	-297540	278	198989	222	0
186	0.996746	1	406368	0.516368	3	-158704	7	-344520	280	145376	220	0
187	0.996986	1	408780	0.516601	5	-219869	5	-270396	284	231455	216	0
188		0	62800	0.550733	3	-222329	7	0	283	-168101	217	0
189	0.993245	1	370980	0.50847	5	-230113	5	-269352	283	209475	217	0
190	0.992993	1	353448	0.505825	7	-331890	3	-152424	278	333382	222	0
191	0.992628	1	427140	0.50582	2	-78741	8	-434304	266	56735	234	0
192	0.993164	1	343512	0.507754	6	-298688	4	-195228	265	279608	235	0
193	0.992942	1	322416	0.507528	7	-318708	3	-177480	263	287196	237	0
194	0.992366	1	365796	0.506703	4	-209651	6	-295452	258	179137	242	0
195	0.992186	1	351432	0.507148	5	-223652	5	-282924	252	185332	248	0
196	0.992331	1	393408	0.508048	3	-143650	7	-366444	253	115262	247	0
197	0.992804	1	368100	0.508129	4	-178633	6	-331992	249	139643	251	0
198	0.992859	1	286596	0.507637	6	-310193	4	-198360	251	242515	249	0
199	0.992155	1	376452	0.504253	4	-183521	6	-323640	247	154595	253	0
200	0.992586	0	46432	0.504363	6	-478471	4	0	254	-48267	246	0
201	0.993226	1	404784	0.464714	3	-130390	7	-378972	258	107338	242	0
202	0.993472	1	323136	0.464921	5	-259376	5	-248472	265	205968	235	0
203	0.99319	1	383940	0.466355	4	-172965	6	-334080	267	144991	233	0
204	0.993414	1	327312	0.467109	5	-261820	5	-244296	259	214004	241	0
205	0.993372	1	363996	0.4675	3	-141375	7	-377928	248	84525	252	0
206	0.993125	1	286128	0.46541	6	-319878	4	-186876	248	255738	252	0
207	0.992355	1	308520	0.461398	7	-323024	3	-176436	247	281624	253	0
208	0.991648	1	352044	0.459697	4	-216541	6	-291276	254	175903	246	0
209	0.992659	1	300996	0.500707	7	-350987	3	-145116	248	312809	252	0
210	0.992217	1	306900	0.500149	6	-312117	4	-190008	253	264383	247	0
211	0.991908	1	392076	0.498435	3	-137891	7	-373752	258	105497	242	0
212	0.991668	1	336636	0.498453	6	-302133	4	-193140	260	278327	240	0
213	0.99162	1	347940	0.49893	5	-251485	5	-250560	260	219415	240	0
214	0.991796	1	411732	0.498317	2	-92131	8	-422820	264	60641	236	0
215	0.992105	1	293688	0.496434	7	-346710	3	-152424	257	298914	243	0
216	0.991715	1	343512	0.495987	6	-298688	4	-195228	257	280504	243	0
217	0.991363	1	312300	0.49806	6	-300339	4	-202536	258	252777	242	0
218	0.990951	1	387792	0.497047	4	-187668	6	-315288	263	169372	237	0
219	0.991684	1	338040	0.497438	6	-273078	4	-227592	258	239890	242	0
220	0.991413	1	313056	0.495817	6	-295802	4	-207756	254	247702	246	0
221		0	-37944	0.535322	6	-430026	4	0	249	-25638	251	0
222	0.99758	1	382644	0.501064	3	-149799	7	-362268	254	113309	246	0
223	0.997698	1	349200	0.50114	4	-219856	6	-288144	255	177632	245	0
224	0.99763	1	343188	0.499624	5	-238745	5	-267264	261	197211	239	0
225	0.997661	1	345132	0.500094	7	-309595	3	-181656	266	296065	234	0
226	0.997624	1	345888	0.502585	6	-305058	4	-186876	266	290542	234	0
227	0.99774	1	362916	0.503683	5	-230373	5	-271440	268	203791	232	0
228	0.997841	1	383256	0.50338	6	-287092	4	-197316	283	299684	217	0
229	0.997897	1	399204	0.504414	5	-229203	5	-262044	286	234913	214	0
230	0.998064	1	372096	0.505099	6	-268112	4	-223416	285	262640	215	0
231	0.998167	1	410724	0.506401	5	-218517	5	-271440	299	229775	201	0
232	0.998196	1	409752	0.507086	6	-255294	4	-227592	304	278922	196	0
233	0.998303	1	386424	0.508337	6	-271518	4	-215064	303	279034	197	0
234	0.998357	1	436968	0.508732	4	-164164	6	-328860	296	180404	204	0
235	0.998392	1	385848	0.51118	7	-333424	3	-140940	296	364504	204	0
236	0.998512	1	382860	0.514308	9	-406367	1	-54288	300	461629	200	0
237	0.99856	1	408996	0.515074	4	-187629	6	-309024	301	185367	199	0
238	0.998672	1	403056	0.515318	5	-243906	5	-243252	296	257726	204	0
239	0.998689	1	448128	0.517534	1	-38740	9	-476064	297	18284	203	0
240	0.998805	1	379224	0.51785	6	-287222	4	-198360	288	295442	212	0
241	0.99887	1	403920	0.517809	4	-187148	6	-311112	284	181748	216	0
242		0	80536	0.557723	3	-200277	7	0	287	-187677	213	0
243	0.992657	1	396612	0.509072	4	-182871	6	-318420	289	168301	211	0
244	0.992942	1	426312	0.5086	4	-190294	6	-300672	293	206514	207	0
245	0.993416	1	384336	0.510475	6	-270296	4	-217152	289	276920	211	0
246	0.993629	1	408924	0.508717	5	-222443	5	-267264	290	234465	210	0
247	0.993956	1	409464	0.51059	4	-177944	6	-320508	290	173712	210	0
248	0.994187	1	412668	0.513637	6	-289367	4	-185832	299	329189	201	0
249	0.994328	1	386064	0.513743	5	-228982	5	-266220	286	222026	214	0
250	0.994266	1	367200	0.515291	5	-252798	5	-243252	289	236418	211	0
251	0.994242	1	429624	0.518202	4	-177294	6	-315288	294	191674	206	0
252	0.994332	1	401760	0.518675	5	-220740	5	-271440	287	225596	213	0
253	0.994294	1	454824	0.520025	3	-122330	7	-373752	293	140238	207	0
254	0.994612	1	420588	0.521764	5	-214331	5	-273528	286	234913	214	0
255	0.994538	1	378504	0.519926	4	-202150	6	-300672	284	178066	216	0
256	0.994504	1	417240	0.518253	4	-172536	6	-324684	295	173152	205	0
257	0.99466	1	328176	0.518052	7	-349466	3	-138852	287	332374	213	0
258	0.994286	1	380304	0.517795	6	-270426	4	-218196	282	274022	218	0
259	0.994176	1	427572	0.517162	2	-86463	8	-424908	283	65877	217	0
260	0.994075	1	348156	0.516541	6	-291447	4	-202536	279	272517	221	0
261	0.993919	1	370044	0.516897	5	-249483	5	-246384	268	236929	232	0
262	0.993744	1	366588	0.513812	7	-332111	3	-148248	269	347277	231	0
263		0	31816	0.556342	6	-420805	4	0	276	-34429	224	0
264	0.997048	1	365076	0.528454	6	-268983	4	-224460	265	259357	235	0
265	0.996892	1	345348	0.527364	6	-277355	4	-220284	270	251433	230	0
266	0.996788	1	412056	0.526597	3	-152074	7	-350784	264	143486	236	0
267	0.996797	1	296496	0.525002	6	-288600	4	-221328	262	221032	238	0
268	0.996478	1	408420	0.523221	4	-177333	6	-321552	265	174671	235	0
269	0.996466	1	326412	0.520116	7	-335985	3	-155556	261	315035	239	0
270	0.996284	1	250488	0.518096	7	-368732	3	-138852	255	288092	245	0
271	0.995902	1	339048	0.517669	6	-291096	4	-205668	265	264880	235	0
272	0.995579	1	419256	0.51727	3	-136370	7	-367488	267	128422	233	0
273	0.995643	1	371016	0.514922	6	-284908	4	-203580	278	285516	222	0
274	0.995326	1	414396	0.513596	4	-175851	6	-321552	280	176673	220	0
275	0.995302	1	380016	0.512423	6	-265278	4	-224460	281	266770	219	0
276	0.995308	1	419508	0.513795	2	-86723	8	-426996	280	58849	220	0
277	0.995317	1	420084	0.512778	2	-97019	8	-414468	274	74249	226	0
278	0.995664	1	334260	0.510835	6	-295763	4	-201492	274	265713	226	0
279	0.995493	1	398412	0.508756	4	-178945	6	-322596	280	165627	220	0
280	0.995382	1	392796	0.50822	5	-222963	5	-271440	279	220969	221	0
281	0.995551	1	296208	0.510343	9	-427856	1	-54288	275	411040	225	0
282	0.995267	1	359964	0.509391	6	-285909	4	-205668	280	276087	220	0
283	0.995241	1	365940	0.509768	6	-284427	4	-205668	284	279321	216	0
284		0	84736	0.545852	4	-290969	6	0	279	-148525	221	0
285	0.98898	1	395172	0.505317	5	-229333	5	-263088	283	231567	217	0
286	0.989428	1	415008	0.505129	4	-168740	6	-329904	278	167692	222	0
287	0.989454	1	420696	0.505545	4	-162110	6	-336168	281	163674	219	0
288	0.990491	1	392832	0.506482	3	-133354	7	-378972	285	96950	215	0
289	0.990367	1	447984	0.507145	1	-36166	9	-479196	284	16058	216	0
290	0.991296	1	378972	0.509797	6	-264667	4	-225504	284	264593	216	0
291	0.992182	1	404028	0.510996	5	-207129	5	-287100	276	210259	224	0
292	0.992595	1	425232	0.510946	3	-134888	7	-367488	285	130088	215	0
293	0.992632	1	399096	0.511102	6	-281424	4	-199404	294	305816	206	0
294	0.992803	1	395496	0.511786	5	-217074	5	-277704	290	214214	210	0
295	0.992688	1	389736	0.513084	4	-186316	6	-316332	280	167468	220	0
296	0.992747	1	418068	0.510837	3	-133185	7	-371664	276	121891	224	0
297	0.992739	1	364068	0.510186	7	-323167	3	-159732	275	331877	225	0
298	0.992391	1	374220	0.509612	5	-251927	5	-242208	276	243397	224	0
299	0.99264	1	421812	0.511657	3	-127907	7	-376884	269	118993	231	0
