# Supplementary material for: Promoting distributed photovoltaic adoption: An evolutionary game model approach for stakeholder coordination
Source: PLoS One. 2024 Jun 21;19(6):e0302241. doi: 10.1371/journal.pone.0302241 (PMC11192349; doi:10.1371/journal.pone.0302241)
Supplement: S1 File — (ZIP) [file pone.0302241.s001.zip › data0103/Figure8(a)Data.xlsx]

## Sheet: Sheet1
	0	0.1	0.2	0.3	0.4	0.5	0.6	0.7	0.8	0.9
0	0.7528	0.2576	0.7166	0.7226	0.7868	0.7852	0.3378	0.7772	0.3422	0.7692
0.1	0.7508	0.6476	0.761	0.6038	0.3158	0.4056	0.4018	0.7632	0.561	0.2728
0.2	0.8054	0.6508	0.5804	0.5402	0.7224	0.7444	0.6576	0.272	0.7632	0.464
0.3	0.2778	0.7504	0.7126	0.7914	0.635	0.4202	0.6774	0.7224	0.7648	0.336
0.4	0.7356	0.4694	0.271	0.7334	0.651	0.2574	0.7326	0.7996	0.7954	0.6504
0.5	0.5632	0.3972	0.7552	0.7602	0.7012	0.4192	0.2184	0.7204	0.7662	0.7492
0.6	0.7438	0.4164	0.6668	0.6434	0.7048	0.701	0.7012	0.7724	0.786	0.283
0.7	0.6202	0.559	0.5212	0.7224	0.6328	0.7378	0.5332	0.7932	0.785	0.7938
0.8	0.6908	0.6458	0.784	0.7016	0.6346	0.71	0.6544	0.768	0.2716	0.44
0.9	0.7314	0.6516	0.5444	0.7414	0.7306	0.7198	0.2424	0.7062	0.6746	0.6784
