# Supplementary material for: Promoting distributed photovoltaic adoption: An evolutionary game model approach for stakeholder coordination
Source: PLoS One. 2024 Jun 21;19(6):e0302241. doi: 10.1371/journal.pone.0302241 (PMC11192349; doi:10.1371/journal.pone.0302241)
Supplement: S1 File — (ZIP) [file pone.0302241.s001.zip › data0103/Figure8(b)Data.xlsx]

## Sheet: Sheet1
	0	0.1	0.2	0.3	0.4	0.5	0.6	0.7	0.8	0.9
0	1	0.01	0.119	0.02	0	0	0.01	0	0	0.012
0.1	0.99	0.478	0.976	0	0.02	0	0	0	0	0.01
0.2	0.997	0.01	0.98	1	0.01	0.01	0.02	0.04	0	0.03
0.3	0.98	0.117	0.983	0.613	0.01	0.02	0	0	0.01	0.01
0.4	0.99	0.99	0.02	0.97	0.96	0	0.001	0.02	0.01	0.01
0.5	0.98	1	0.99	1	0.887	0	0	0.01	0	0.01
0.6	0.98	1	0.947	1	1	0.97	0.01	0.002	0	0.01
0.7	0.95	0.975	0.99	0.962	0.98	0.907	0.019	0.01	0.01	0.03
0.8	0.97	0.99	0.02	0.988	0.947	0.97	0.838	0.03	0.01	0.01
0.9	1	0.99	0.02	0.018	0.779	0.98	0.99	0.969	0	0.01
