# Supplementary material for: Promoting distributed photovoltaic adoption: An evolutionary game model approach for stakeholder coordination
Source: PLoS One. 2024 Jun 21;19(6):e0302241. doi: 10.1371/journal.pone.0302241 (PMC11192349; doi:10.1371/journal.pone.0302241)
Supplement: S1 File — (ZIP) [file pone.0302241.s001.zip › data0103/Figure8(c)Data.xlsx]

## Sheet: Sheet1
	0	0.1	0.2	0.3	0.4	0.5	0.6	0.7	0.8	0.9
0	-0.0476909	-0.203758	-0.0598369	-0.0705559	-0.0643259	-0.0608909	-0.109539	-0.0681808	-0.132197	-0.053415
0.1	-0.0112533	-0.0189317	-0.0231833	-0.0761208	-0.0511195	-0.0897772	-0.112695	-0.0503563	-0.0741283	-0.0813789
0.2	0.0572664	0.0183502	-0.0539986	-0.0546627	-0.0567498	-0.0259736	-0.0506853	-0.0521079	-0.0461412	-0.027339
0.3	0.339579	0.0764907	0.0438324	0.0772634	-0.0189881	-0.0405676	-0.0480696	-0.0522709	-0.0484805	-0.0412035
0.4	0.184783	0.293746	-0.074219	-0.0117026	-0.0254956	0.0520508	-0.0245135	-0.0066386	-0.0414061	-0.0394628
0.5	0.162928	0.219652	0.176826	0.00701059	0.0308074	-0.0481626	0.796242	0.0664475	0.0871429	-0.030973
0.6	0.33052	0.4073	0.338993	0.0050495	-0.0303155	0.152797	0.00803798	-0.00578647	-0.0353267	0.0807514
0.7	0.0395312	0.47732	0.525843	0.0470313	0.427101	0.156847	0.489285	0.244415	-0.0145272	-0.0165762
0.8	0.287385	0.457092	0.309525	0.291606	0.412459	0.431664	0.414869	0.0201252	-0.0534901	-0.000188155
0.9	0.526764	0.492933	0.131231	0.209097	0.342234	0.260946	-0.0422021	0.099755	0.0562467	0.250012
